# Supplementary material for: Non-Linear Concentration-Response Relationships between Ambient Ozone and Daily Mortality
Source: PLoS One. 2015 Jun 15;10(6):e0129423. doi: 10.1371/journal.pone.0129423 (PMC4468145; doi:10.1371/journal.pone.0129423)
Supplement: S1 Dataset — (CSV) [file pone.0129423.s002.csv]

date	mea no3	mean pm10	mean temperature	mean relative humidity	number of death	number of death (cardiovascular diseases)	number of death (pulmonary diseases)	day of week (1=Monday, 2=Tuesday, 3=Wednesday, 4=Thursday, 5=Friday, 6=Saturday, 7=Sunday)	holiday (1=Holiday)	yearly population	city	conssecutive day	spm	city name	country (1=Korea, 2=Japan)	Season (1=Warm season, 0=Cold season)
2000-01-01	14.558	68.834	5.338	64.375	143	30	13	7	1	5539201	1	1		Seoul	1	0
2000-01-02	18.473	55.092	4.546	74.375	150	34	16	1	1	5539201	1	2		Seoul	1	0
2000-01-03	15.697	62.215	-2.129	55.417	141	41	10	2	0	5539201	1	3		Seoul	1	0
2000-01-04	5.451	106.747	0.05	49.75	153	35	18	3	0	5539201	1	4		Seoul	1	0
2000-01-05	7.657	79.116	2.658	82.333	147	42	18	4	0	5539201	1	5		Seoul	1	0
2000-01-06	11.25	50.591	1.983	78.75	138	38	4	5	0	5539201	1	6		Seoul	1	0
2000-01-07	14.384	51.582	-8.192	50.125	132	24	14	6	0	5539201	1	7		Seoul	1	0
2000-01-08	10.509	64.104	-3.817	73.25	130	29	21	7	0	5539201	1	8		Seoul	1	0
2000-01-09	9.065	64.457	-1.946	63.625	142	29	15	1	1	5539201	1	9		Seoul	1	0
2000-01-10	15.842	71.423	-0.717	62.875	116	28	10	2	0	5539201	1	10		Seoul	1	0
2000-01-11	10.305	64.853	-0.417	56.5	119	30	12	3	0	5539201	1	11		Seoul	1	0
2000-01-12	10.18	30.99	3.667	79.542	142	37	14	4	0	5539201	1	12		Seoul	1	0
2000-01-13	8.71	63.279	0.829	85.75	116	37	8	5	0	5539201	1	13		Seoul	1	0
2000-01-14	9.601	92.041	-1.308	69.542	134	42	12	6	0	5539201	1	14		Seoul	1	0
2000-01-15	9.606	101.643	-1.071	64.708	111	30	9	7	0	5539201	1	15		Seoul	1	0
2000-01-16	12.748	95.191	0.304	64.708	112	30	4	1	1	5539201	1	16		Seoul	1	0
2000-01-17	7.847	101.899	-0.813	68.375	117	27	18	2	0	5539201	1	17		Seoul	1	0
2000-01-18	11.88	89.523	-1.738	64.917	109	26	16	3	0	5539201	1	18		Seoul	1	0
2000-01-19	17.556	101.524	-4.5	69.625	95	30	7	4	0	5539201	1	19		Seoul	1	0
2000-01-20	19.778	47.119	-8.333	54.583	114	22	9	5	0	5539201	1	20		Seoul	1	0
2000-01-21	9.986	60.672	-7.079	50.833	121	27	7	6	0	5539201	1	21		Seoul	1	0
2000-01-22	6.368	77.417	-2.658	61.833	97	25	9	7	0	5539201	1	22		Seoul	1	0
2000-01-23	10.398	55.735	2.196	74.5	108	28	5	1	1	5539201	1	23		Seoul	1	0
2000-01-24	18.274	95.321	-2.675	60.125	112	26	9	2	0	5539201	1	24		Seoul	1	0
2000-01-25	14.902	52.798	-7.288	45.083	100	25	9	3	0	5539201	1	25		Seoul	1	0
2000-01-26	17.31	55.574	-8.25	48.458	113	23	14	4	0	5539201	1	26		Seoul	1	0
2000-01-27	11.163	71.038	-5.796	49.208	99	24	10	5	0	5539201	1	27		Seoul	1	0
2000-01-28	5.87	109.054	-3.438	58.542	100	24	5	6	0	5539201	1	28		Seoul	1	0
2000-01-29	6.822	96.955	-0.417	68.75	97	24	11	7	0	5539201	1	29		Seoul	1	0
2000-01-30	22.679	70.237	-3.925	58.875	105	29	11	1	1	5539201	1	30		Seoul	1	0
2000-01-31	18.414	55.018	-7.758	49.333	114	36	9	2	0	5539201	1	31		Seoul	1	0
2000-02-01	9.402	79.189	-6.746	54.208	105	24	11	3	0	5539201	1	32		Seoul	1	0
2000-02-02	14.385	88.125	-3.762	63.708	103	24	5	4	0	5539201	1	33		Seoul	1	0
2000-02-03	12.166	102.363	-1.771	67.875	101	20	9	5	0	5539201	1	34		Seoul	1	0
2000-02-04	11.75	96.814	-2.042	55.667	90	23	6	6	1	5539201	1	35		Seoul	1	0
2000-02-05	7.361	97.315	-0.4	62.75	104	30	7	7	1	5539201	1	36		Seoul	1	0
2000-02-06	22.406	80.246	-0.167	82.708	101	22	6	1	1	5539201	1	37		Seoul	1	0
2000-02-07	18.815	109.075	-1.525	69.292	118	33	8	2	0	5539201	1	38		Seoul	1	0
2000-02-08	22.622	62.191	-6.821	51.875	94	28	5	3	0	5539201	1	39		Seoul	1	0
2000-02-09	17.28	54.406	-5.225	45.333	103	27	12	4	0	5539201	1	40		Seoul	1	0
2000-02-10	11.596	80.253	-2.321	47.542	114	32	10	5	0	5539201	1	41		Seoul	1	0
2000-02-11	17.814	90.492	1.429	65.5	104	27	9	6	0	5539201	1	42		Seoul	1	0
2000-02-12	12.088	147.888	1.954	75.667	98	22	4	7	0	5539201	1	43		Seoul	1	0
2000-02-13	11.356	178.255	2.279	76.542	132	31	9	1	1	5539201	1	44		Seoul	1	0
2000-02-14	27.302	90.426	-0.179	60.458	110	22	12	2	0	5539201	1	45		Seoul	1	0
2000-02-15	22.935	63.639	-5.263	42.167	109	30	10	3	0	5539201	1	46		Seoul	1	0
2000-02-16	24.068	64.697	-4.546	43.458	112	21	5	4	0	5539201	1	47		Seoul	1	0
2000-02-17	22.156	47.809	-4.05	46.75	96	26	6	5	0	5539201	1	48		Seoul	1	0
2000-02-18	18.808	56.565	-2.221	40.75	84	27	6	6	0	5539201	1	49		Seoul	1	0
2000-02-19	12.755	81.579	1.542	43.333	109	28	6	7	0	5539201	1	50		Seoul	1	0
2000-02-20	24.965	63.516	-0.617	56.333	114	33	7	1	1	5539201	1	51		Seoul	1	0
2000-02-21	24.284	50.816	-1.646	44.417	97	23	6	2	0	5539201	1	52		Seoul	1	0
2000-02-22	15.605	62.544	-0.767	46.542	95	24	8	3	0	5539201	1	53		Seoul	1	0
2000-02-23	9.38	80.966	0.667	59.125	95	18	3	4	0	5539201	1	54		Seoul	1	0
2000-02-24	26.483	55.246	-3.121	40.708	103	23	10	5	0	5539201	1	55		Seoul	1	0
2000-02-25	13.91	64.763	-2.15	45.583	104	30	4	6	0	5539201	1	56		Seoul	1	0
2000-02-26	16.606	61.959	0.35	57.917	100	19	11	7	0	5539201	1	57		Seoul	1	0
2000-02-27	25.19	63.929	1.742	58.375	120	21	6	1	1	5539201	1	58		Seoul	1	0
2000-02-28	27.105	49.911	-2.629	38.042	105	29	5	2	0	5539201	1	59		Seoul	1	0
2000-02-29	20.797	65.588	-1.475	50.792	100	25	6	3	0	5539201	1	60		Seoul	1	0
2000-03-01	19.314	89.17	2.146	73.333	99	20	4	4	1	5539201	1	61		Seoul	1	0
2000-03-02	17.389	116.165	5.196	64.417	95	20	6	5	0	5539201	1	62		Seoul	1	0
2000-03-03	20.17	162.046	8.642	48.458	106	27	5	6	0	5539201	1	63		Seoul	1	0
2000-03-04	28.529	162.509	8.154	55.5	100	23	10	7	0	5539201	1	64		Seoul	1	0
2000-03-05	15.42	82.476	5.392	47.625	109	32	6	1	1	5539201	1	65		Seoul	1	0
2000-03-06	16.922	88.462	2.746	59.083	98	26	5	2	0	5539201	1	66		Seoul	1	0
2000-03-07	26.51	152.438	-1.621	40.667	104	27	4	3	0	5539201	1	67		Seoul	1	0
2000-03-08	21.688	66.967	-0.892	48.542	102	26	3	4	0	5539201	1	68		Seoul	1	0
2000-03-09	26.236	64.703	1.008	45.417	115	30	8	5	0	5539201	1	69		Seoul	1	0
2000-03-10	22.394	69.827	3.442	58.583	103	26	5	6	0	5539201	1	70		Seoul	1	0
2000-03-11	7.588	104.877	5.262	78.292	119	33	9	7	0	5539201	1	71		Seoul	1	0
2000-03-12	18.695	129.75	3.737	76.333	115	19	11	1	1	5539201	1	72		Seoul	1	0
2000-03-13	20.854	101.784	4.613	54.042	98	26	7	2	0	5539201	1	73		Seoul	1	0
2000-03-14	25.78	76.464	6.017	37.708	102	30	7	3	0	5539201	1	74		Seoul	1	0
2000-03-15	13.835	98.631	7.521	42.917	103	26	6	4	0	5539201	1	75		Seoul	1	0
2000-03-16	26.058	70.147	5.658	60.5	100	29	8	5	0	5539201	1	76		Seoul	1	0
2000-03-17	23.422	91.038	7.179	52.833	114	35	7	6	0	5539201	1	77		Seoul	1	0
2000-03-18	29.532	67.65	10.283	48.042	113	22	1	7	0	5539201	1	78		Seoul	1	0
2000-03-19	23.205	80.736	6.188	69.417	101	24	5	1	1	5539201	1	79		Seoul	1	0
2000-03-20	22.076	93.344	6.763	57.958	103	19	4	2	0	5539201	1	80		Seoul	1	0
2000-03-21	23.139	86.416	7.713	47.542	101	22	8	3	0	5539201	1	81		Seoul	1	0
2000-03-22	31.499	86.085	9.963	47.083	99	22	3	4	0	5539201	1	82		Seoul	1	0
2000-03-23	19.83	272.538	7.275	69.125	95	31	8	5	0	5539201	1	83		Seoul	1	0
2000-03-24	30.24	251.33	4.671	38.75	96	34	5	6	0	5539201	1	84		Seoul	1	0
2000-03-25	30.956	78.211	5.854	45.625	100	27	5	7	0	5539201	1	85		Seoul	1	0
2000-03-26	29.268	97.947	8.063	53.292	102	25	5	1	1	5539201	1	86		Seoul	1	0
2000-03-27	39.691	236.923	13.075	46.625	96	32	5	2	0	5539201	1	87		Seoul	1	0
2000-03-28	23.064	164.031	10.996	66.833	103	16	5	3	0	5539201	1	88		Seoul	1	0
2000-03-29	28.377	68.185	7.371	52.667	92	25	5	4	0	5539201	1	89		Seoul	1	0
2000-03-30	25.539	84.769	8.946	47.958	105	36	4	5	0	5539201	1	90		Seoul	1	0
2000-03-31	26.931	114.408	10.596	39.833	92	16	8	6	0	5539201	1	91		Seoul	1	0
2000-04-01	25.296	50.361	10.354	33.875	87	19	5	7	0	5539201	1	92		Seoul	1	1
2000-04-02	25.223	60.457	11.867	36.75	98	24	5	1	1	5539201	1	93		Seoul	1	1
2000-04-03	28.683	62.186	13.288	46.958	101	23	6	2	0	5539201	1	94		Seoul	1	1
2000-04-04	35.966	70.131	13.929	47.792	97	29	10	3	0	5539201	1	95		Seoul	1	1
2000-04-05	33.65	57.692	9.796	48.375	75	18	4	4	0	5539201	1	96		Seoul	1	1
2000-04-06	29.32	45.923	8.333	43.875	109	25	12	5	0	5539201	1	97		Seoul	1	1
2000-04-07	25.776	201.64	8.75	45.708	93	20	7	6	0	5539201	1	98		Seoul	1	1
2000-04-08	21.48	157.109	9.263	46.042	98	20	3	7	0	5539201	1	99		Seoul	1	1
2000-04-09	24.118	108.275	11.883	45.292	104	26	6	1	1	5539201	1	100		Seoul	1	1
2000-04-10	29.345	60.938	6.033	53.083	109	26	9	2	0	5539201	1	101		Seoul	1	1
2000-04-11	31.871	120.704	8.404	52.292	106	25	8	3	0	5539201	1	102		Seoul	1	1
2000-04-12	36.747	138.183	11.658	61	97	24	7	4	0	5539201	1	103		Seoul	1	1
2000-04-13	37.769	156.054	12.95	63.917	107	23	6	5	0	5539201	1	104		Seoul	1	1
2000-04-14	28.562	69.311	12.738	37.875	94	26	8	6	0	5539201	1	105		Seoul	1	1
2000-04-15	31.23	48.116	11.821	48.583	101	20	5	7	0	5539201	1	106		Seoul	1	1
2000-04-16	33.49	43.462	11.317	53.708	97	24	6	1	1	5539201	1	107		Seoul	1	1
2000-04-17	35.428	113.385	12.725	62.292	106	25	9	2	0	5539201	1	108		Seoul	1	1
2000-04-18	43.463	84.382	14.413	54.167	115	21	4	3	0	5539201	1	109		Seoul	1	1
2000-04-19	31.994	49.783	14.463	63.542	109	27	6	4	0	5539201	1	110		Seoul	1	1
2000-04-20	38.989	37.501	15.15	59.167	98	26	9	5	0	5539201	1	111		Seoul	1	1
2000-04-21	19.913	43.695	12.025	84.417	115	36	9	6	0	5539201	1	112		Seoul	1	1
2000-04-22	17.617	45.465	9.575	73.083	82	16	6	7	0	5539201	1	113		Seoul	1	1
2000-04-23	31.807	78.096	10.808	56.417	82	13	2	1	1	5539201	1	114		Seoul	1	1
2000-04-24	34.755	54.525	12.408	52.917	107	32	6	2	0	5539201	1	115		Seoul	1	1
2000-04-25	26.302	67.474	15.058	43.292	111	32	5	3	0	5539201	1	116		Seoul	1	1
2000-04-26	16.634	92.863	11.283	82.667	108	28	6	4	0	5539201	1	117		Seoul	1	1
2000-04-27	10.818	61.688	9.421	88.833	91	25	5	5	0	5539201	1	118		Seoul	1	1
2000-04-28	20.493	65.213	12.246	66.125	109	31	8	6	0	5539201	1	119		Seoul	1	1
2000-04-29	28.892	45.463	15.375	47.292	106	19	10	7	0	5539201	1	120		Seoul	1	1
2000-04-30	42.191	37.615	14.371	58.333	94	25	6	1	1	5539201	1	121		Seoul	1	1
2000-05-01	35.614	86.428	13.758	72.125	98	25	10	2	0	5539201	1	122		Seoul	1	1
2000-05-02	40.302	23.466	13.671	59.375	106	38	6	3	0	5539201	1	123		Seoul	1	1
2000-05-03	36.199	65.033	15.438	54.792	97	25	5	4	0	5539201	1	124		Seoul	1	1
2000-05-04	30.694	65.07	17.608	43.542	110	37	3	5	0	5539201	1	125		Seoul	1	1
2000-05-05	26.323	59.081	16.921	52.458	95	24	7	6	1	5539201	1	126		Seoul	1	1
2000-05-06	30.251	46.501	15.396	63.958	84	26	6	7	0	5539201	1	127		Seoul	1	1
2000-05-07	43.881	60.164	14.575	52.5	82	16	8	1	1	5539201	1	128		Seoul	1	1
2000-05-08	32.86	49.106	16.667	54.708	110	16	5	2	0	5539201	1	129		Seoul	1	1
2000-05-09	39.077	82.813	19.917	49.708	91	20	7	3	0	5539201	1	130		Seoul	1	1
2000-05-10	17.689	43.702	14.383	75.25	108	28	8	4	0	5539201	1	131		Seoul	1	1
2000-05-11	25.692	52.441	11.55	85.208	97	28	1	5	0	5539201	1	132		Seoul	1	1
2000-05-12	21.72	97.724	13.888	73.833	92	27	6	6	0	5539201	1	133		Seoul	1	1
2000-05-13	41.787	82.666	17.8	60.792	90	21	9	7	0	5539201	1	134		Seoul	1	1
2000-05-14	46.688	70.617	18.192	60.083	99	28	2	1	1	5539201	1	135		Seoul	1	1
2000-05-15	18.648	68.979	16.817	62.417	85	18	5	2	0	5539201	1	136		Seoul	1	1
2000-05-16	20.172	83.758	16.463	74.25	98	24	6	3	0	5539201	1	137		Seoul	1	1
2000-05-17	27.518	90.57	17.229	74.042	95	19	7	4	0	5539201	1	138		Seoul	1	1
2000-05-18	24.981	93.407	16.65	72.833	104	31	4	5	0	5539201	1	139		Seoul	1	1
2000-05-19	28.008	57.512	15.342	81.333	86	15	5	6	0	5539201	1	140		Seoul	1	1
2000-05-20	27.218	52.639	14.879	78.625	120	23	8	7	0	5539201	1	141		Seoul	1	1
2000-05-21	32.708	62.03	16.325	67.708	68	22	4	1	1	5539201	1	142		Seoul	1	1
2000-05-22	45.562	97.444	19.958	61.042	96	29	6	2	0	5539201	1	143		Seoul	1	1
2000-05-23	26.819	101.413	19.008	78.333	73	19	4	3	0	5539201	1	144		Seoul	1	1
2000-05-24	44.973	57.53	21.446	69.25	67	17	1	4	0	5539201	1	145		Seoul	1	1
2000-05-25	42.904	73.454	23.438	59.208	94	21	5	5	0	5539201	1	146		Seoul	1	1
2000-05-26	29.63	85.047	22.392	59.875	81	18	4	6	0	5539201	1	147		Seoul	1	1
2000-05-27	12.976	38.696	17.896	93.25	83	17	4	7	0	5539201	1	148		Seoul	1	1
2000-05-28	43.245	56.874	18.663	66.625	91	22	9	1	1	5539201	1	149		Seoul	1	1
2000-05-29	41.337	71.238	20.417	54.542	89	21	7	2	0	5539201	1	150		Seoul	1	1
2000-05-30	26.03	81.416	18.525	62.042	90	27	5	3	0	5539201	1	151		Seoul	1	1
2000-05-31	44.582	42.33	19.55	59.458	91	18	8	4	0	5539201	1	152		Seoul	1	1
2000-06-01	31.693	68.244	20.171	67.042	81	15	6	5	0	5539201	1	153		Seoul	1	1
2000-06-02	35.049	102.14	21.588	66.292	89	21	5	6	0	5539201	1	154		Seoul	1	1
2000-06-03	55.658	120.225	24.608	62.875	94	19	8	7	0	5539201	1	155		Seoul	1	1
2000-06-04	55.54	51.548	25.888	44.083	86	16	3	1	1	5539201	1	156		Seoul	1	1
2000-06-05	44.835	65.114	24.575	44.042	97	19	6	2	0	5539201	1	157		Seoul	1	1
2000-06-06	41.765	68.95	22.063	59.375	110	19	5	3	1	5539201	1	158		Seoul	1	1
2000-06-07	40.041	66.791	22.088	57.583	89	26	6	4	0	5539201	1	159		Seoul	1	1
2000-06-08	20.235	63.839	20.413	62.708	81	15	2	5	0	5539201	1	160		Seoul	1	1
2000-06-09	34.658	34.079	19.929	64.792	100	20	8	6	0	5539201	1	161		Seoul	1	1
2000-06-10	30.29	39.474	20.071	68.5	102	28	10	7	0	5539201	1	162		Seoul	1	1
2000-06-11	40.745	29.534	21.438	61.458	86	23	2	1	1	5539201	1	163		Seoul	1	1
2000-06-12	38.932	40.689	22.625	47.167	98	15	10	2	0	5539201	1	164		Seoul	1	1
2000-06-13	35.757	64.829	22.654	55.458	94	24	6	3	0	5539201	1	165		Seoul	1	1
2000-06-14	62.434	99.007	24.117	56.167	100	23	3	4	0	5539201	1	166		Seoul	1	1
2000-06-15	65.43	176.787	24.542	66.542	93	27	6	5	0	5539201	1	167		Seoul	1	1
2000-06-16	34.988	212.038	24.846	69.042	107	29	6	6	0	5539201	1	168		Seoul	1	1
2000-06-17	39.587	189.68	25.529	64.625	86	25	4	7	0	5539201	1	169		Seoul	1	1
2000-06-18	66.393	125.769	25.921	57.583	84	21	1	1	1	5539201	1	170		Seoul	1	1
2000-06-19	52.902	111.821	25.792	56.708	89	16	5	2	0	5539201	1	171		Seoul	1	1
2000-06-20	38.162	122.385	25.763	64.292	107	18	8	3	0	5539201	1	172		Seoul	1	1
2000-06-21	40.4	90.1	25.817	58.417	101	22	2	4	0	5539201	1	173		Seoul	1	1
2000-06-22	30.645	51.975	23.187	72.167	93	15	7	5	0	5539201	1	174		Seoul	1	1
2000-06-23	26.029	25.231	22.671	76.917	93	13	5	6	0	5539201	1	175		Seoul	1	1
2000-06-24	31.449	24.81	24.225	69.417	87	16	5	7	0	5539201	1	176		Seoul	1	1
2000-06-25	36.915	37.192	24.775	70.75	69	14	4	1	1	5539201	1	177		Seoul	1	1
2000-06-26	14.082	61.704	24.013	82.292	91	15	7	2	0	5539201	1	178		Seoul	1	1
2000-06-27	21.734	19.096	23.929	73.75	84	18	6	3	0	5539201	1	179		Seoul	1	1
2000-06-28	56.182	39.141	25.813	61.125	80	15	3	4	0	5539201	1	180		Seoul	1	1
2000-06-29	21.596	68.991	23.208	83.333	89	16	3	5	0	5539201	1	181		Seoul	1	1
2000-06-30	30.446	43.924	22.746	83.167	96	23	6	6	0	5539201	1	182		Seoul	1	1
2000-07-01	39.536	67.308	25.217	70.208	93	23	4	7	0	5539201	1	183		Seoul	1	1
2000-07-02	45.898	48.634	27.071	71.625	102	21	8	1	1	5539201	1	184		Seoul	1	1
2000-07-03	31.201	29.251	27.738	70.167	97	21	10	2	0	5539201	1	185		Seoul	1	1
2000-07-04	56.944	60.891	28.025	66.5	121	25	7	3	0	5539201	1	186		Seoul	1	1
2000-07-05	65.235	71.774	28.088	67.417	85	28	4	4	0	5539201	1	187		Seoul	1	1
2000-07-06	38.915	65.442	28.613	66.958	109	30	7	5	0	5539201	1	188		Seoul	1	1
2000-07-07	31.955	45.163	27.721	61.625	83	16	2	6	0	5539201	1	189		Seoul	1	1
2000-07-08	52.492	32.871	26.813	51.958	76	21	3	7	0	5539201	1	190		Seoul	1	1
2000-07-09	57.848	75.212	26.554	65.417	93	28	1	1	1	5539201	1	191		Seoul	1	1
2000-07-10	60.323	59.065	28.379	59.208	97	26	7	2	0	5539201	1	192		Seoul	1	1
2000-07-11	17.047	29.514	23.596	86.917	94	23	4	3	0	5539201	1	193		Seoul	1	1
2000-07-12	40.023	129.256	24.967	80.208	80	22	5	4	0	5539201	1	194		Seoul	1	1
2000-07-13	48.361	176.198	25.467	78.917	86	25	7	5	0	5539201	1	195		Seoul	1	1
2000-07-14	24.132	60.638	26.454	72.375	77	19	5	6	0	5539201	1	196		Seoul	1	1
2000-07-15	22.074	36.154	26.383	72.833	100	27	8	7	0	5539201	1	197		Seoul	1	1
2000-07-16	18.031	33.513	25.483	79.333	82	18	9	1	1	5539201	1	198		Seoul	1	1
2000-07-17	13.857	26.471	26.871	76.25	88	26	7	2	0	5539201	1	199		Seoul	1	1
2000-07-18	15.825	35.598	27.458	76.125	85	13	4	3	0	5539201	1	200		Seoul	1	1
2000-07-19	10.279	45.948	26.575	85.083	78	12	5	4	0	5539201	1	201		Seoul	1	1
2000-07-20	16.511	40.087	27.663	79.5	99	26	7	5	0	5539201	1	202		Seoul	1	1
2000-07-21	31.364	67.448	27.342	78.5	98	18	3	6	0	5539201	1	203		Seoul	1	1
2000-07-22	17.503	75.912	24.767	92.292	93	24	1	7	0	5539201	1	204		Seoul	1	1
2000-07-23	40.966	52.258	25.433	75.625	95	19	8	1	1	5539201	1	205		Seoul	1	1
2000-07-24	38.999	73.052	26.258	70.333	99	27	5	2	0	5539201	1	206		Seoul	1	1
2000-07-25	36.06	132.662	25.525	73.833	99	24	4	3	0	5539201	1	207		Seoul	1	1
2000-07-26	60.66	100.07	26.696	68.625	82	23	2	4	0	5539201	1	208		Seoul	1	1
2000-07-27	57.943	108.626	27.946	65.292	97	18	5	5	0	5539201	1	209		Seoul	1	1
2000-07-28	54.227	73.958	28.063	63.542	94	16	6	6	0	5539201	1	210		Seoul	1	1
2000-07-29	21.825	69.099	27.471	75	81	24	3	7	0	5539201	1	211		Seoul	1	1
2000-07-30	29.193	38.794	23.825	78.333	99	23	2	1	1	5539201	1	212		Seoul	1	1
2000-07-31	36.986	27.541	25.1	66.208	82	27	6	2	0	5539201	1	213		Seoul	1	1
2000-08-01	43.647	59.172	26.108	67.708	95	19	5	3	0	5539201	1	214		Seoul	1	1
2000-08-02	43.792	53.653	28.567	58.708	104	28	11	4	0	5539201	1	215		Seoul	1	1
2000-08-03	34.286	27.332	28.117	58.625	103	18	8	5	0	5539201	1	216		Seoul	1	1
2000-08-04	11.746	19.718	24.471	83.042	95	25	2	6	0	5539201	1	217		Seoul	1	1
2000-08-05	7.591	27.391	24.979	90.083	78	18	4	7	0	5539201	1	218		Seoul	1	1
2000-08-06	7.662	28.465	24.179	91.5	98	20	4	1	1	5539201	1	219		Seoul	1	1
2000-08-07	8.538	42.648	24.3	90.292	92	24	2	2	0	5539201	1	220		Seoul	1	1
2000-08-08	16.366	46.044	26.383	79.542	121	24	4	3	0	5539201	1	221		Seoul	1	1
2000-08-09	34.951	40.048	26.433	76.667	75	13	3	4	0	5539201	1	222		Seoul	1	1
2000-08-10	25.614	55.144	27.283	75.083	82	23	5	5	0	5539201	1	223		Seoul	1	1
2000-08-11	20.425	39.624	27.7	72.125	105	25	7	6	0	5539201	1	224		Seoul	1	1
2000-08-12	25.223	33.849	28.221	72.125	89	17	3	7	0	5539201	1	225		Seoul	1	1
2000-08-13	44.932	31.544	28.592	65.5	106	27	8	1	1	5539201	1	226		Seoul	1	1
2000-08-14	30.023	54.299	27.758	72.042	101	32	6	2	0	5539201	1	227		Seoul	1	1
2000-08-15	24.761	37.134	28.025	70.667	99	15	6	3	1	5539201	1	228		Seoul	1	1
2000-08-16	31.4	44.713	27.95	72.167	88	19	4	4	0	5539201	1	229		Seoul	1	1
2000-08-17	29.853	32.568	28.575	66.375	116	24	4	5	0	5539201	1	230		Seoul	1	1
2000-08-18	26.643	24.676	28.663	63.125	79	13	4	6	0	5539201	1	231		Seoul	1	1
2000-08-19	7.879	26.779	24.483	81.458	81	17	3	7	0	5539201	1	232		Seoul	1	1
2000-08-20	8.369	19.15	21.988	95.125	80	17	3	1	1	5539201	1	233		Seoul	1	1
2000-08-21	27.309	31.539	22.671	85.208	88	21	6	2	0	5539201	1	234		Seoul	1	1
2000-08-22	32.53	37.314	24.771	72.542	87	14	5	3	0	5539201	1	235		Seoul	1	1
2000-08-23	37.931	54.872	25.35	73.5	86	20	7	4	0	5539201	1	236		Seoul	1	1
2000-08-24	7.047	31.325	23.187	87.208	102	18	8	5	0	5539201	1	237		Seoul	1	1
2000-08-25	5.573	26.023	21.788	94.083	85	25	2	6	0	5539201	1	238		Seoul	1	1
2000-08-26	6.626	21.503	21.9	95.625	97	13	3	7	0	5539201	1	239		Seoul	1	1
2000-08-27	7.412	21.244	24.725	87.667	85	11	6	1	1	5539201	1	240		Seoul	1	1
2000-08-28	8.939	37.967	25.246	89.667	119	24	5	2	0	5539201	1	241		Seoul	1	1
2000-08-29	36.085	49.244	27.496	75	100	27	8	3	0	5539201	1	242		Seoul	1	1
2000-08-30	32.462	42.619	28.808	64.375	98	26	4	4	0	5539201	1	243		Seoul	1	1
2000-08-31	12.594	27.744	25.325	81.458	113	21	11	5	0	5539201	1	244		Seoul	1	1
2000-09-01	20.327	54.29	24.167	88.042	93	27	4	6	0	5539201	1	245		Seoul	1	1
2000-09-02	31.203	81.615	25.779	80.792	83	15	4	7	0	5539201	1	246		Seoul	1	1
2000-09-03	37.28	73.109	24.933	82.542	112	31	5	1	1	5539201	1	247		Seoul	1	1
2000-09-04	27.252	29.199	24.567	61.583	89	24	4	2	0	5539201	1	248		Seoul	1	1
2000-09-05	31.054	36.468	23.3	63.792	83	16	4	3	0	5539201	1	249		Seoul	1	1
2000-09-06	16.119	65.079	22.283	80.75	91	25	5	4	0	5539201	1	250		Seoul	1	1
2000-09-07	13.799	27.135	20.683	68.667	59	9	1	5	0	5539201	1	251		Seoul	1	1
2000-09-08	13.901	20.687	20.475	73.75	88	21	7	6	0	5539201	1	252		Seoul	1	1
2000-09-09	17.103	17.939	20.083	72.667	85	20	6	7	0	5539201	1	253		Seoul	1	1
2000-09-10	33.586	21.499	21.871	58.375	80	12	4	1	1	5539201	1	254		Seoul	1	1
2000-09-11	29.189	19.541	21.188	53.5	89	24	4	2	1	5539201	1	255		Seoul	1	1
2000-09-12	26.492	19.644	20.017	51.958	99	27	4	3	1	5539201	1	256		Seoul	1	1
2000-09-13	24.799	15.819	16.567	80.625	81	16	10	4	1	5539201	1	257		Seoul	1	1
2000-09-14	15.64	15.512	16.596	86.375	106	27	10	5	0	5539201	1	258		Seoul	1	1
2000-09-15	18.122	14.183	17	90.792	119	26	9	6	0	5539201	1	259		Seoul	1	1
2000-09-16	24.957	14.293	15.958	91.542	105	24	7	7	0	5539201	1	260		Seoul	1	1
2000-09-17	37.693	30.149	18.921	63.333	120	26	8	1	1	5539201	1	261		Seoul	1	1
2000-09-18	25.588	41.424	18.404	60	111	27	8	2	0	5539201	1	262		Seoul	1	1
2000-09-19	21.341	58.788	18.829	61	115	17	10	3	0	5539201	1	263		Seoul	1	1
2000-09-20	31.011	80.205	21.017	68.625	116	20	8	4	0	5539201	1	264		Seoul	1	1
2000-09-21	19.669	67.729	21.263	67.458	119	21	5	5	0	5539201	1	265		Seoul	1	1
2000-09-22	30.135	52.934	21.583	68.333	97	22	6	6	0	5539201	1	266		Seoul	1	1
2000-09-23	33.38	55.201	20.979	71.125	98	29	5	7	0	5539201	1	267		Seoul	1	1
2000-09-24	27.868	67.337	20.175	79.208	93	24	9	1	1	5539201	1	268		Seoul	1	1
2000-09-25	22.698	61.675	20.158	71.542	116	18	5	2	0	5539201	1	269		Seoul	1	1
2000-09-26	28.422	47.897	19.958	59.417	97	24	4	3	0	5539201	1	270		Seoul	1	1
2000-09-27	23.914	48.525	20.333	58	100	22	2	4	0	5539201	1	271		Seoul	1	1
2000-09-28	4.617	52.374	17.879	62.208	111	35	7	5	0	5539201	1	272		Seoul	1	1
2000-09-29	25.893	39.123	20.167	51.667	100	23	9	6	0	5539201	1	273		Seoul	1	1
2000-09-30	24.955	59.541	19.946	62.667	113	34	5	7	0	5539201	1	274		Seoul	1	1
2000-10-01	31.79	83.189	20.029	71.417	116	22	8	1	1	5539201	1	275		Seoul	1	0
2000-10-02	14.012	82.546	19.138	80.333	122	41	4	2	0	5539201	1	276		Seoul	1	0
2000-10-03	29.597	40.788	17.625	59.667	87	21	4	3	1	5539201	1	277		Seoul	1	0
2000-10-04	11.707	53.964	16.596	58.792	105	32	4	4	0	5539201	1	278		Seoul	1	0
2000-10-05	19.997	64.629	18.888	70.083	102	33	3	5	0	5539201	1	279		Seoul	1	0
2000-10-06	23.132	83.816	19.208	74.083	111	25	8	6	0	5539201	1	280		Seoul	1	0
2000-10-07	28.119	83.295	20.05	66.25	109	27	7	7	0	5539201	1	281		Seoul	1	0
2000-10-08	32.494	83.825	20.429	67.583	105	24	7	1	1	5539201	1	282		Seoul	1	0
2000-10-09	24.539	114.243	20.158	72.833	126	25	11	2	0	5539201	1	283		Seoul	1	0
2000-10-10	11.136	62.016	18.55	75.875	104	26	9	3	0	5539201	1	284		Seoul	1	0
2000-10-11	8.724	38.287	15.021	88.042	113	15	6	4	0	5539201	1	285		Seoul	1	0
2000-10-12	20.849	32.669	10.567	46.25	103	32	1	5	0	5539201	1	286		Seoul	1	0
2000-10-13	23.376	36.071	9.783	43.667	96	24	8	6	0	5539201	1	287		Seoul	1	0
2000-10-14	17.305	49.119	11.404	56.917	95	14	7	7	0	5539201	1	288		Seoul	1	0
2000-10-15	24.51	55.287	13.638	61.917	108	24	4	1	1	5539201	1	289		Seoul	1	0
2000-10-16	14.736	52.256	11.504	48.667	105	30	4	2	0	5539201	1	290		Seoul	1	0
2000-10-17	7.069	71.194	12.183	72.875	75	20	9	3	0	5539201	1	291		Seoul	1	0
2000-10-18	23.239	79.473	14.396	71.625	107	30	8	4	0	5539201	1	292		Seoul	1	0
2000-10-19	19.714	59.221	14.188	65.917	106	24	8	5	0	5539201	1	293		Seoul	1	0
2000-10-20	19.338	84.442	15.8	74.25	126	32	10	6	0	5539201	1	294		Seoul	1	0
2000-10-21	22.072	70.682	14.692	57.917	134	31	8	7	0	5539201	1	295		Seoul	1	0
2000-10-22	12.59	64.296	14.025	59.458	94	29	5	1	1	5539201	1	296		Seoul	1	0
2000-10-23	17.987	47.813	16.679	63	117	33	5	2	0	5539201	1	297		Seoul	1	0
2000-10-24	5.169	43.787	14.842	86.25	99	23	2	3	0	5539201	1	298		Seoul	1	0
2000-10-25	18.25	40.795	14.288	67.917	99	32	8	4	0	5539201	1	299		Seoul	1	0
2000-10-26	21.524	38.034	10.158	40.333	83	21	2	5	0	5539201	1	300		Seoul	1	0
2000-10-27	16.113	60.218	12.129	50.792	94	25	3	6	0	5539201	1	301		Seoul	1	0
2000-10-28	4.451	88.519	12.238	60.458	93	25	7	7	0	5539201	1	302		Seoul	1	0
2000-10-29	9.013	68.598	10.4	50.5	104	33	4	1	1	5539201	1	303		Seoul	1	0
2000-10-30	11.462	73.442	8.742	50.458	99	27	5	2	0	5539201	1	304		Seoul	1	0
2000-10-31	14.692	84.431	10.246	49.333	100	38	4	3	0	5539201	1	305		Seoul	1	0
2000-11-01	5.798	91.545	12.55	55.792	110	30	5	4	0	5539201	1	306		Seoul	1	0
2000-11-02	21.75	71.25	13.825	56.542	112	31	9	5	0	5539201	1	307		Seoul	1	0
2000-11-03	12.944	114.861	12.838	56.75	101	25	10	6	0	5539201	1	308		Seoul	1	0
2000-11-04	21.306	86.49	13.254	68.833	91	17	4	7	0	5539201	1	309		Seoul	1	0
2000-11-05	23.556	157.677	12.363	47.625	103	26	2	1	1	5539201	1	310		Seoul	1	0
2000-11-06	11.444	142.542	12.867	46.125	107	32	10	2	0	5539201	1	311		Seoul	1	0
2000-11-07	22.917	132.796	10.129	54.042	99	25	3	3	0	5539201	1	312		Seoul	1	0
2000-11-08	13.222	71.75	2.629	42.292	123	30	8	4	0	5539201	1	313		Seoul	1	0
2000-11-09	8.234	92.722	4.7	37.042	101	24	7	5	0	5539201	1	314		Seoul	1	0
2000-11-10	5.25	68.688	4.363	67.125	107	32	7	6	0	5539201	1	315		Seoul	1	0
2000-11-11	10.25	59.012	1.796	56.417	113	26	8	7	0	5539201	1	316		Seoul	1	0
2000-11-12	9.5	63.302	3.846	56.917	100	23	4	1	1	5539201	1	317		Seoul	1	0
2000-11-13	8.861	80.75	6.108	61.042	94	31	2	2	0	5539201	1	318		Seoul	1	0
2000-11-14	7.097	109.153	8.629	63.167	116	34	4	3	0	5539201	1	319		Seoul	1	0
2000-11-15	17.444	101.219	10.358	53.667	106	39	8	4	0	5539201	1	320		Seoul	1	0
2000-11-16	11.996	16.917	6.183	71.958	102	18	3	5	0	5539201	1	321		Seoul	1	0
2000-11-17	14.389	47.163	5.338	70.708	92	24	8	6	0	5539201	1	322		Seoul	1	0
2000-11-18	19.472	71.052	3.138	47.125	91	23	4	7	0	5539201	1	323		Seoul	1	0
2000-11-19	13.25	51.24	6.479	49.5	94	32	3	1	1	5539201	1	324		Seoul	1	0
2000-11-20	11.122	33.755	4.658	82.667	72	22	5	2	0	5539201	1	325		Seoul	1	0
2000-11-21	22.167	37.688	0.104	49.167	102	31	5	3	0	5539201	1	326		Seoul	1	0
2000-11-22	9.306	61.917	1.8	44.458	80	15	7	4	0	5539201	1	327		Seoul	1	0
2000-11-23	4.965	93.381	5.571	54.75	113	19	3	5	0	5539201	1	328		Seoul	1	0
2000-11-24	3.944	119.75	9.171	59.75	119	23	7	6	0	5539201	1	329		Seoul	1	0
2000-11-25	7.667	134.781	9.692	61.708	105	22	3	7	0	5539201	1	330		Seoul	1	0
2000-11-26	6.389	86.885	7.433	71.25	103	20	8	1	1	5539201	1	331		Seoul	1	0
2000-11-27	16.984	38.615	2.929	43.083	115	28	5	2	0	5539201	1	332		Seoul	1	0
2000-11-28	15.528	62.052	2.913	39.917	105	28	5	3	0	5539201	1	333		Seoul	1	0
2000-11-29	5.694	80.179	3.55	52.833	88	24	9	4	0	5539201	1	334		Seoul	1	0
2000-11-30	6.722	104.74	6.429	56.542	104	30	3	5	0	5539201	1	335		Seoul	1	0
2000-12-01	7.368	110.479	6.104	57	119	33	5	6	0	5539201	1	336		Seoul	1	0
2000-12-02	5.877	108.08	6.529	53.333	99	19	8	7	0	5539201	1	337		Seoul	1	0
2000-12-03	18.808	51.804	2.596	46.083	104	29	3	1	1	5539201	1	338		Seoul	1	0
2000-12-04	7.337	53.977	1.604	44.125	102	26	3	2	0	5539201	1	339		Seoul	1	0
2000-12-05	15.209	77.435	1.721	56.542	102	27	3	3	0	5539201	1	340		Seoul	1	0
2000-12-06	8.33	56.555	-0.15	49	106	24	7	4	0	5539201	1	341		Seoul	1	0
2000-12-07	5.042	95.679	3.962	44.5	96	26	6	5	0	5539201	1	342		Seoul	1	0
2000-12-08	10.264	110.892	7.875	57.292	103	27	4	6	0	5539201	1	343		Seoul	1	0
2000-12-09	5.971	120.629	8.017	66.333	98	20	7	7	0	5539201	1	344		Seoul	1	0
2000-12-10	14.267	61.594	3	58.292	88	21	2	1	1	5539201	1	345		Seoul	1	0
2000-12-11	22.121	28.401	-6.538	35.917	96	25	7	2	0	5539201	1	346		Seoul	1	0
2000-12-12	12.858	36.161	-4.783	47.667	96	21	4	3	0	5539201	1	347		Seoul	1	0
2000-12-13	5.625	68.661	-0.429	72.917	89	24	10	4	0	5539201	1	348		Seoul	1	0
2000-12-14	5.641	99.845	3.154	72.5	114	25	9	5	0	5539201	1	349		Seoul	1	0
2000-12-15	12.475	86.208	7.492	77.458	111	34	11	6	0	5539201	1	350		Seoul	1	0
2000-12-16	13.327	52.193	-0.554	39.5	113	29	6	7	0	5539201	1	351		Seoul	1	0
2000-12-17	6.599	65.832	-0.567	45.542	96	22	4	1	1	5539201	1	352		Seoul	1	0
2000-12-18	4.131	69.296	2.454	61.042	112	23	5	2	0	5539201	1	353		Seoul	1	0
2000-12-19	11.442	86.057	1.563	71.292	123	32	8	3	0	5539201	1	354		Seoul	1	0
2000-12-20	7.183	95.299	0.871	75.542	96	30	6	4	0	5539201	1	355		Seoul	1	0
2000-12-21	9.794	61.249	0.967	58.042	91	22	7	5	0	5539201	1	356		Seoul	1	0
2000-12-22	11.669	53.607	5.158	54.417	100	25	6	6	0	5539201	1	357		Seoul	1	0
2000-12-23	14.261	57.188	3.079	67.375	95	25	2	7	0	5539201	1	358		Seoul	1	0
2000-12-24	13.713	38.453	-0.208	60.292	99	26	2	1	1	5539201	1	359		Seoul	1	0
2000-12-25	25.413	26.602	-6.187	54.542	82	19	7	2	1	5539201	1	360		Seoul	1	0
2000-12-26	16.917	32.542	-8.858	49.917	112	30	12	3	0	5539201	1	361		Seoul	1	0
2000-12-27	6.23	64.581	-4.142	49	103	28	6	4	0	5539201	1	362		Seoul	1	0
2000-12-28	15.966	61.628	-2.304	66.875	106	24	3	5	0	5539201	1	363		Seoul	1	0
2000-12-29	5.212	107.089	-2.325	62.625	100	28	9	6	0	5539201	1	364		Seoul	1	0
2000-12-30	5.103	86.458	2.333	54.333	112	30	4	7	0	5539201	1	365		Seoul	1	0
2000-12-31	24.954	64.517	-5.383	57.167	88	25	6	1	1	5539201	1	366		Seoul	1	0
2001-01-01	11.749	57.35	-4.712	61.625	110	21	6	2	1	5643974	1	367		Seoul	1	0
2001-01-02	14.68	244.798	-3.996	60.833	84	16	9	3	0	5643974	1	368		Seoul	1	0
2001-01-03	13.253	60.488	-8.354	46	100	21	7	4	0	5643974	1	369		Seoul	1	0
2001-01-04	15.176	54.095	-9.825	46.5	110	26	5	5	0	5643974	1	370		Seoul	1	0
2001-01-05	7.362	69.954	-6.888	55	81	21	3	6	0	5643974	1	371		Seoul	1	0
2001-01-06	8.461	73.639	-3.246	50.208	90	21	5	7	0	5643974	1	372		Seoul	1	0
2001-01-07	15.38	22.793	0.387	82.167	110	23	9	1	1	5643974	1	373		Seoul	1	0
2001-01-08	18.194	19.312	2.004	69.042	112	36	7	2	0	5643974	1	374		Seoul	1	0
2001-01-09	6.543	34.848	-0.063	81.375	92	18	5	3	0	5643974	1	375		Seoul	1	0
2001-01-10	9.438	53.54	-5.025	55.917	104	30	5	4	0	5643974	1	376		Seoul	1	0
2001-01-11	21.066	37.267	-7.658	55.208	104	16	6	5	0	5643974	1	377		Seoul	1	0
2001-01-12	14.387	48.76	-11.021	46.417	85	17	2	6	0	5643974	1	378		Seoul	1	0
2001-01-13	14.863	56.114	-9.992	51.375	87	28	5	7	0	5643974	1	379		Seoul	1	0
2001-01-14	21.802	37.307	-15.125	53.292	84	17	4	1	1	5643974	1	380		Seoul	1	0
2001-01-15	18.333	38.582	-15.717	55.125	98	25	6	2	0	5643974	1	381		Seoul	1	0
2001-01-16	15.851	50.449	-13.383	53.083	115	32	11	3	0	5643974	1	382		Seoul	1	0
2001-01-17	8.51	74.676	-8.725	54.958	97	30	5	4	0	5643974	1	383		Seoul	1	0
2001-01-18	7.829	105.059	-0.975	72.708	113	31	6	5	0	5643974	1	384		Seoul	1	0
2001-01-19	6.587	147.724	0.162	72.125	102	36	4	6	0	5643974	1	385		Seoul	1	0
2001-01-20	8.166	118.336	0.554	84.417	97	23	7	7	0	5643974	1	386		Seoul	1	0
2001-01-21	11.618	111.727	-1.633	71.542	95	27	7	1	1	5643974	1	387		Seoul	1	0
2001-01-22	9.001	127.543	-1.321	68.125	90	20	4	2	0	5643974	1	388		Seoul	1	0
2001-01-23	19.67	81.76	-2.667	59.875	112	25	5	3	1	5643974	1	389		Seoul	1	0
2001-01-24	12.413	47.912	0.146	58.667	82	14	5	4	1	5643974	1	390		Seoul	1	0
2001-01-25	16.603	39.814	2.875	60.292	101	26	10	5	1	5643974	1	391		Seoul	1	0
2001-01-26	20.458	27.41	1.104	55.667	108	27	5	6	0	5643974	1	392		Seoul	1	0
2001-01-27	13.592	29.884	-0.071	80.667	96	18	8	7	0	5643974	1	393		Seoul	1	0
2001-01-28	23.842	47.099	-2.808	61.792	103	25	4	1	1	5643974	1	394		Seoul	1	0
2001-01-29	12.811	58.852	-2.817	61.917	117	33	3	2	0	5643974	1	395		Seoul	1	0
2001-01-30	13.233	117.391	-0.363	63.583	111	20	5	3	0	5643974	1	396		Seoul	1	0
2001-01-31	5.868	119.453	-0.379	72.875	104	16	7	4	0	5643974	1	397		Seoul	1	0
2001-02-01	23.178	65.763	-5.404	51.792	109	19	4	5	0	5643974	1	398		Seoul	1	0
2001-02-02	12.355	58.12	-5.263	63.875	98	26	11	6	0	5643974	1	399		Seoul	1	0
2001-02-03	9.194	112.694	0.038	68.542	104	20	8	7	0	5643974	1	400		Seoul	1	0
2001-02-04	12.023	140.468	1.308	67	102	32	4	1	1	5643974	1	401		Seoul	1	0
2001-02-05	15.064	137.767	1.429	69.625	93	22	10	2	0	5643974	1	402		Seoul	1	0
2001-02-06	11.94	109.024	2.379	69.375	94	24	10	3	0	5643974	1	403		Seoul	1	0
2001-02-07	20.379	63.103	-2.279	51.417	87	28	9	4	0	5643974	1	404		Seoul	1	0
2001-02-08	19.357	47.507	-5.142	48.875	101	22	10	5	0	5643974	1	405		Seoul	1	0
2001-02-09	15.244	72.725	-1.083	75.292	96	20	7	6	0	5643974	1	406		Seoul	1	0
2001-02-10	19.201	64.551	-1.263	42.708	88	22	5	7	0	5643974	1	407		Seoul	1	0
2001-02-11	23.974	33.346	-3.404	27.875	101	35	4	1	1	5643974	1	408		Seoul	1	0
2001-02-12	15.753	40.522	-4.25	35.417	93	31	5	2	0	5643974	1	409		Seoul	1	0
2001-02-13	18.467	47.944	-3.862	35.25	106	22	6	3	0	5643974	1	410		Seoul	1	0
2001-02-14	23.459	55.837	-3.592	41.583	101	21	6	4	0	5643974	1	411		Seoul	1	0
2001-02-15	6.654	62.68	-3.242	79.542	80	20	4	5	0	5643974	1	412		Seoul	1	0
2001-02-16	28.694	43.405	-6.079	51.792	104	22	5	6	0	5643974	1	413		Seoul	1	0
2001-02-17	8.893	56.604	-2.671	62	100	20	6	7	0	5643974	1	414		Seoul	1	0
2001-02-18	8.567	76.619	2.442	71.833	108	28	10	1	1	5643974	1	415		Seoul	1	0
2001-02-19	18.21	90.368	3.638	70.333	111	25	15	2	0	5643974	1	416		Seoul	1	0
2001-02-20	9.864	158.809	4.033	63.833	93	22	5	3	0	5643974	1	417		Seoul	1	0
2001-02-21	13.039	126.903	5.925	64.958	112	23	10	4	0	5643974	1	418		Seoul	1	0
2001-02-22	6.445	144.136	6.267	68.5	109	26	5	5	0	5643974	1	419		Seoul	1	0
2001-02-23	9.052	122.338	3.596	77.25	117	32	4	6	0	5643974	1	420		Seoul	1	0
2001-02-24	14.387	23.894	0.029	77.542	108	27	7	7	0	5643974	1	421		Seoul	1	0
2001-02-25	26.091	45.072	-0.608	47.542	105	27	5	1	1	5643974	1	422		Seoul	1	0
2001-02-26	14.112	87.653	1.792	55.5	105	30	11	2	0	5643974	1	423		Seoul	1	0
2001-02-27	7.563	102.424	2.833	66.375	123	25	7	3	0	5643974	1	424		Seoul	1	0
2001-02-28	17.004	59.322	3.263	76.917	100	29	7	4	0	5643974	1	425		Seoul	1	0
2001-03-01	15.58	85.022	4.775	59.375	97	20	4	5	1	5643974	1	426		Seoul	1	0
2001-03-02	5.903	138.344	4.042	75.25	102	31	6	6	0	5643974	1	427		Seoul	1	0
2001-03-03	12.827	177.306	3.633	75.625	112	25	7	7	0	5643974	1	428		Seoul	1	0
2001-03-04	25.765	73.447	-1.333	62.667	109	25	8	1	1	5643974	1	429		Seoul	1	0
2001-03-05	20.019	107.1	1.654	44.375	97	23	7	2	0	5643974	1	430		Seoul	1	0
2001-03-06	11.627	217.002	3.45	65.083	89	21	9	3	0	5643974	1	431		Seoul	1	0
2001-03-07	24.333	72.812	-1.438	50.042	107	21	8	4	0	5643974	1	432		Seoul	1	0
2001-03-08	24.903	46.925	-3.721	47.417	99	29	6	5	0	5643974	1	433		Seoul	1	0
2001-03-09	24.047	55.008	-0.408	47.125	110	33	5	6	0	5643974	1	434		Seoul	1	0
2001-03-10	26.802	56.383	2.133	52.667	116	28	11	7	0	5643974	1	435		Seoul	1	0
2001-03-11	21.203	50.46	0.45	47.667	99	25	4	1	1	5643974	1	436		Seoul	1	0
2001-03-12	28.682	57.498	2	45.125	94	18	5	2	0	5643974	1	437		Seoul	1	0
2001-03-13	19.868	81.221	4.621	47.667	96	24	7	3	0	5643974	1	438		Seoul	1	0
2001-03-14	14.504	78.201	7.871	61.042	86	17	5	4	0	5643974	1	439		Seoul	1	0
2001-03-15	23.3	36.591	3.996	56.583	121	30	9	5	0	5643974	1	440		Seoul	1	0
2001-03-16	14.008	76.991	5.504	43.542	95	23	3	6	0	5643974	1	441		Seoul	1	0
2001-03-17	24.111	91.786	7.596	50.125	113	28	7	7	0	5643974	1	442		Seoul	1	0
2001-03-18	26.651	118.515	7.575	58.917	102	27	4	1	1	5643974	1	443		Seoul	1	0
2001-03-19	10.046	184.523	7.892	74.125	136	41	6	2	0	5643974	1	444		Seoul	1	0
2001-03-20	25.562	153.607	11.183	53	86	22	2	3	0	5643974	1	445		Seoul	1	0
2001-03-21	19.66	129.971	12.546	31	109	28	6	4	0	5643974	1	446		Seoul	1	0
2001-03-22	26.172	305.538	11.4	30.375	110	27	12	5	0	5643974	1	447		Seoul	1	0
2001-03-23	15.57	181.853	10.325	35	99	18	6	6	0	5643974	1	448		Seoul	1	0
2001-03-24	28.658	137.945	13.388	26.042	84	15	2	7	0	5643974	1	449		Seoul	1	0
2001-03-25	22.386	116.561	10.2	37.083	100	21	6	1	1	5643974	1	450		Seoul	1	0
2001-03-26	27.543	71.585	3.446	36.25	108	30	9	2	0	5643974	1	451		Seoul	1	0
2001-03-27	13.809	74.565	2.933	54.083	98	22	4	3	0	5643974	1	452		Seoul	1	0
2001-03-28	24.307	64.408	3.837	61.833	116	28	6	4	0	5643974	1	453		Seoul	1	0
2001-03-29	22.51	60.88	3.408	51.625	103	20	7	5	0	5643974	1	454		Seoul	1	0
2001-03-30	19.348	60.76	4.25	60.917	98	23	7	6	0	5643974	1	455		Seoul	1	0
2001-03-31	24.14	60.949	5.096	49.625	99	37	7	7	0	5643974	1	456		Seoul	1	0
2001-04-01	30.818	57.63	6.471	58.833	139	32	10	1	1	5643974	1	457		Seoul	1	1
2001-04-02	17.757	66.133	6.975	77.5	106	26	3	2	0	5643974	1	458		Seoul	1	1
2001-04-03	25.531	77.123	8.796	49.167	107	26	4	3	0	5643974	1	459		Seoul	1	1
2001-04-04	20.806	76.131	10.4	37.458	123	31	6	4	0	5643974	1	460		Seoul	1	1
2001-04-05	28.847	72.263	9.221	50.833	111	27	10	5	0	5643974	1	461		Seoul	1	1
2001-04-06	16.396	99.509	11.675	45.167	100	26	9	6	0	5643974	1	462		Seoul	1	1
2001-04-07	12.647	81.718	13.396	57.833	105	26	2	7	0	5643974	1	463		Seoul	1	1
2001-04-08	22.269	80.712	16.008	58.583	107	25	8	1	1	5643974	1	464		Seoul	1	1
2001-04-09	34.371	79.21	20.608	43.333	105	27	4	2	0	5643974	1	465		Seoul	1	1
2001-04-10	26.425	130.369	18.242	46.75	126	30	12	3	0	5643974	1	466		Seoul	1	1
2001-04-11	11.481	256.476	9.488	69.375	68	16	3	4	0	5643974	1	467		Seoul	1	1
2001-04-12	28.531	163.882	8.917	47.375	93	22	2	5	0	5643974	1	468		Seoul	1	1
2001-04-13	26.212	96.101	10.683	46.792	112	41	7	6	0	5643974	1	469		Seoul	1	1
2001-04-14	29.803	47.789	8.871	61.917	115	20	4	7	0	5643974	1	470		Seoul	1	1
2001-04-15	34.27	82.188	12.65	60.417	114	24	7	1	1	5643974	1	471		Seoul	1	1
2001-04-16	41.639	79.659	14.783	42.5	117	26	6	2	0	5643974	1	472		Seoul	1	1
2001-04-17	22.958	76.103	15.742	34.458	106	36	3	3	0	5643974	1	473		Seoul	1	1
2001-04-18	28.946	95.207	16.533	43.417	79	21	7	4	0	5643974	1	474		Seoul	1	1
2001-04-19	21.869	92.112	13.238	71.583	121	30	6	5	0	5643974	1	475		Seoul	1	1
2001-04-20	32.795	69.959	14.579	55.542	96	22	3	6	0	5643974	1	476		Seoul	1	1
2001-04-21	30.657	84.798	14.196	45.792	102	16	1	7	0	5643974	1	477		Seoul	1	1
2001-04-22	37.855	72.16	14.288	41.167	108	33	3	1	1	5643974	1	478		Seoul	1	1
2001-04-23	42.191	89.329	12.375	51.167	95	20	7	2	0	5643974	1	479		Seoul	1	1
2001-04-24	32.395	162.813	13.333	44.125	78	26	5	3	0	5643974	1	480		Seoul	1	1
2001-04-25	29.261	154.517	13.879	35.208	105	23	7	4	0	5643974	1	481		Seoul	1	1
2001-04-26	31.549	86.539	14.208	40.583	99	31	6	5	0	5643974	1	482		Seoul	1	1
2001-04-27	33.184	90.133	16.075	40.542	92	23	8	6	0	5643974	1	483		Seoul	1	1
2001-04-28	26.815	98.427	17.213	36.583	92	15	11	7	0	5643974	1	484		Seoul	1	1
2001-04-29	34.329	76.709	20.454	43.417	113	28	5	1	1	5643974	1	485		Seoul	1	1
2001-04-30	49.716	60.872	20.471	51.083	109	24	11	2	0	5643974	1	486		Seoul	1	1
2001-05-01	37.53	65.748	17.279	47.333	93	21	6	3	0	5643974	1	487		Seoul	1	1
2001-05-02	27.287	61.825	16.15	53.667	89	26	5	4	0	5643974	1	488		Seoul	1	1
2001-05-03	28.246	63.714	16.092	54.417	94	26	7	5	0	5643974	1	489		Seoul	1	1
2001-05-04	18.493	89.494	14.875	70.708	92	21	6	6	0	5643974	1	490		Seoul	1	1
2001-05-05	33.572	91.894	17.371	63.125	105	22	6	7	1	5643974	1	491		Seoul	1	1
2001-05-06	37.628	62.386	19.454	59.042	112	32	5	1	1	5643974	1	492		Seoul	1	1
2001-05-07	17.901	45.915	18.242	79	106	33	5	2	0	5643974	1	493		Seoul	1	1
2001-05-08	29.106	73.472	20.329	60.208	105	33	6	3	0	5643974	1	494		Seoul	1	1
2001-05-09	27.452	69.41	13.438	74.625	79	21	6	4	0	5643974	1	495		Seoul	1	1
2001-05-10	28.516	63.293	15.125	58.333	91	19	7	5	0	5643974	1	496		Seoul	1	1
2001-05-11	35.043	49.849	15.592	57.583	94	18	6	6	0	5643974	1	497		Seoul	1	1
2001-05-12	40.186	63.52	17.104	55.875	99	18	8	7	0	5643974	1	498		Seoul	1	1
2001-05-13	46.017	64.663	18.783	47.25	95	22	6	1	1	5643974	1	499		Seoul	1	1
2001-05-14	36.174	66.823	19.671	33.833	112	30	9	2	0	5643974	1	500		Seoul	1	1
2001-05-15	15.157	69.916	16.263	69.208	88	23	8	3	0	5643974	1	501		Seoul	1	1
2001-05-16	27.592	147.793	17.413	50.667	105	15	10	4	0	5643974	1	502		Seoul	1	1
2001-05-17	42.468	136.455	20.017	55.75	98	32	4	5	0	5643974	1	503		Seoul	1	1
2001-05-18	30.057	83.696	17.904	77.833	94	29	7	6	0	5643974	1	504		Seoul	1	1
2001-05-19	42.096	103.512	20.654	70.125	94	26	6	7	0	5643974	1	505		Seoul	1	1
2001-05-20	46.122	100.355	21.85	67.208	130	33	9	1	1	5643974	1	506		Seoul	1	1
2001-05-21	36.208	66.283	24.308	56.333	106	21	4	2	0	5643974	1	507		Seoul	1	1
2001-05-22	14.532	58.914	20.437	68.458	108	39	7	3	0	5643974	1	508		Seoul	1	1
2001-05-23	30.665	30.719	23.158	53.542	105	25	10	4	0	5643974	1	509		Seoul	1	1
2001-05-24	30.194	56.46	22.446	54.333	102	27	7	5	0	5643974	1	510		Seoul	1	1
2001-05-25	31.955	58.82	21.333	70.25	87	17	2	6	0	5643974	1	511		Seoul	1	1
2001-05-26	25.308	88.144	20.2	72.708	102	27	4	7	0	5643974	1	512		Seoul	1	1
2001-05-27	36.262	72.122	20.363	57.958	74	12	2	1	1	5643974	1	513		Seoul	1	1
2001-05-28	38.013	63.911	21.525	50.292	88	18	9	2	0	5643974	1	514		Seoul	1	1
2001-05-29	53.053	104.667	23.058	55.542	96	21	5	3	0	5643974	1	515		Seoul	1	1
2001-05-30	33.491	126.212	19.538	69.042	90	22	8	4	0	5643974	1	516		Seoul	1	1
2001-05-31	32.489	81.534	19.604	57.25	82	20	2	5	0	5643974	1	517		Seoul	1	1
2001-06-01	37.666	72.365	18.767	64.958	90	21	2	6	0	5643974	1	518		Seoul	1	1
2001-06-02	43.62	101.029	21.888	56	104	26	6	7	0	5643974	1	519		Seoul	1	1
2001-06-03	52.496	82.37	23.612	45.75	82	12	6	1	1	5643974	1	520		Seoul	1	1
2001-06-04	57.557	194.524	22.546	66.125	100	22	3	2	0	5643974	1	521		Seoul	1	1
2001-06-05	20.643	134.407	20.829	73.292	97	24	3	3	0	5643974	1	522		Seoul	1	1
2001-06-06	37.405	110.063	22.892	62.458	79	18	3	4	1	5643974	1	523		Seoul	1	1
2001-06-07	43.743	103.273	25.088	51.083	100	26	13	5	0	5643974	1	524		Seoul	1	1
2001-06-08	42.113	121.376	24.808	52.458	103	32	9	6	0	5643974	1	525		Seoul	1	1
2001-06-09	37.217	109.282	24.588	59.792	90	18	6	7	0	5643974	1	526		Seoul	1	1
2001-06-10	55.462	95.467	25.825	52.708	100	24	8	1	1	5643974	1	527		Seoul	1	1
2001-06-11	47.306	79.025	24.017	58.75	89	19	3	2	0	5643974	1	528		Seoul	1	1
2001-06-12	29.412	114.272	22.358	71.333	85	20	5	3	0	5643974	1	529		Seoul	1	1
2001-06-13	11.259	72.181	21.221	76.708	85	19	6	4	0	5643974	1	530		Seoul	1	1
2001-06-14	29.685	34.269	22.396	53.083	101	34	14	5	0	5643974	1	531		Seoul	1	1
2001-06-15	34.318	38.101	22.271	51.125	81	23	4	6	0	5643974	1	532		Seoul	1	1
2001-06-16	22.671	67.099	21.883	65.875	74	21	3	7	0	5643974	1	533		Seoul	1	1
2001-06-17	53.778	85.848	23.671	60.208	100	16	7	1	1	5643974	1	534		Seoul	1	1
2001-06-18	9.115	60.041	20.212	90.958	88	25	3	2	0	5643974	1	535		Seoul	1	1
2001-06-19	18.947	34.489	21.608	79.458	109	26	11	3	0	5643974	1	536		Seoul	1	1
2001-06-20	36.548	40.322	22.987	73.667	97	20	5	4	0	5643974	1	537		Seoul	1	1
2001-06-21	15.545	59.05	22.296	79.333	87	14	4	5	0	5643974	1	538		Seoul	1	1
2001-06-22	28.014	56.819	21.883	77.667	95	24	5	6	0	5643974	1	539		Seoul	1	1
2001-06-23	12.668	65.55	21.571	82.583	89	29	3	7	0	5643974	1	540		Seoul	1	1
2001-06-24	7.644	77.871	20.437	88.792	104	26	6	1	1	5643974	1	541		Seoul	1	1
2001-06-25	24.876	70.086	22.521	77.417	95	19	5	2	0	5643974	1	542		Seoul	1	1
2001-06-26	23.505	55.149	22.346	77.5	92	23	2	3	0	5643974	1	543		Seoul	1	1
2001-06-27	14.24	72.13	21.533	89.917	93	22	4	4	0	5643974	1	544		Seoul	1	1
2001-06-28	15.116	74.973	23.671	76.292	83	23	3	5	0	5643974	1	545		Seoul	1	1
2001-06-29	4.684	81.303	22.738	90.083	97	22	5	6	0	5643974	1	546		Seoul	1	1
2001-06-30	15.222	50.197	21.35	91.917	99	22	6	7	0	5643974	1	547		Seoul	1	1
2001-07-01	12.978	85.768	25	83.625	101	20	4	1	1	5643974	1	548		Seoul	1	1
2001-07-02	18.241	67.98	27.142	81.542	84	22	3	2	0	5643974	1	549		Seoul	1	1
2001-07-03	5.733	52.884	25.075	86.5	97	27	2	3	0	5643974	1	550		Seoul	1	1
2001-07-04	12.972	41.003	26.175	73.75	87	27	3	4	0	5643974	1	551		Seoul	1	1
2001-07-05	6.657	56.436	23.567	83.167	96	24	4	5	0	5643974	1	552		Seoul	1	1
2001-07-06	36.011	74.497	25.996	69.833	84	15	7	6	0	5643974	1	553		Seoul	1	1
2001-07-07	50.398	66.122	25.908	72.958	83	31	4	7	0	5643974	1	554		Seoul	1	1
2001-07-08	42.494	40.007	25.158	72.5	92	23	6	1	1	5643974	1	555		Seoul	1	1
2001-07-09	34.188	42.634	24.996	69.458	103	26	6	2	0	5643974	1	556		Seoul	1	1
2001-07-10	8.52	49.339	21.817	86.125	97	23	5	3	0	5643974	1	557		Seoul	1	1
2001-07-11	23.593	60.61	24.767	83.625	108	25	5	4	0	5643974	1	558		Seoul	1	1
2001-07-12	28.936	84.705	26.575	72.75	99	20	6	5	0	5643974	1	559		Seoul	1	1
2001-07-13	39.061	60.146	26.583	63.667	98	25	8	6	0	5643974	1	560		Seoul	1	1
2001-07-14	22.799	77.652	24.563	82.333	105	19	3	7	0	5643974	1	561		Seoul	1	1
2001-07-15	14.41	27.395	23.271	87.917	99	13	4	1	1	5643974	1	562		Seoul	1	1
2001-07-16	26.206	27.124	25.375	68.333	93	22	10	2	0	5643974	1	563		Seoul	1	1
2001-07-17	39.374	32.395	26.575	57.042	107	32	8	3	0	5643974	1	564		Seoul	1	1
2001-07-18	38.567	46.435	26.346	57.083	96	27	3	4	0	5643974	1	565		Seoul	1	1
2001-07-19	63.251	83.855	26.35	68.292	93	20	6	5	0	5643974	1	566		Seoul	1	1
2001-07-20	17.108	62.587	26.354	76.833	94	20	3	6	0	5643974	1	567		Seoul	1	1
2001-07-21	6.35	40.79	25.904	82.667	101	26	5	7	0	5643974	1	568		Seoul	1	1
2001-07-22	8.011	34.305	26.304	83.875	97	17	7	1	1	5643974	1	569		Seoul	1	1
2001-07-23	17.248	41.633	25.929	76.583	114	34	3	2	0	5643974	1	570		Seoul	1	1
2001-07-24	14.463	46.462	26.071	72.375	96	36	8	3	0	5643974	1	571		Seoul	1	1
2001-07-25	31.811	64.375	28.138	68	94	19	2	4	0	5643974	1	572		Seoul	1	1
2001-07-26	20.804	48.791	28.425	73.042	98	24	5	5	0	5643974	1	573		Seoul	1	1
2001-07-27	12.207	49.423	28.017	68.25	82	18	4	6	0	5643974	1	574		Seoul	1	1
2001-07-28	26.993	55.021	28.283	68.333	93	17	6	7	0	5643974	1	575		Seoul	1	1
2001-07-29	8.566	34.83	25.067	83.667	90	20	3	1	1	5643974	1	576		Seoul	1	1
2001-07-30	6.53	31.538	25.263	84.333	94	23	5	2	0	5643974	1	577		Seoul	1	1
2001-07-31	8.375	29.205	25.888	83.708	89	24	3	3	0	5643974	1	578		Seoul	1	1
2001-08-01	8.935	31.867	26.725	84.167	111	29	6	4	0	5643974	1	579		Seoul	1	1
2001-08-02	18.953	30.014	28.767	72.083	98	19	2	5	0	5643974	1	580		Seoul	1	1
2001-08-03	26.498	45.528	28.733	72.833	83	17	3	6	0	5643974	1	581		Seoul	1	1
2001-08-04	45.087	51.014	29.463	69.5	71	15	1	7	0	5643974	1	582		Seoul	1	1
2001-08-05	20.212	38.527	27.188	69.625	84	27	5	1	1	5643974	1	583		Seoul	1	1
2001-08-06	30.85	39.196	28.138	71.583	95	17	6	2	0	5643974	1	584		Seoul	1	1
2001-08-07	14.71	47.258	26.725	86.25	95	23	6	3	0	5643974	1	585		Seoul	1	1
2001-08-08	21.938	39.755	26.354	79.625	88	28	6	4	0	5643974	1	586		Seoul	1	1
2001-08-09	38.89	44.336	25.454	69.625	80	20	7	5	0	5643974	1	587		Seoul	1	1
2001-08-10	38.799	42.75	26.446	66.583	91	18	9	6	0	5643974	1	588		Seoul	1	1
2001-08-11	18.723	36.7	25.633	66.375	91	16	4	7	0	5643974	1	589		Seoul	1	1
2001-08-12	19.412	22.447	23.842	59.958	91	20	8	1	1	5643974	1	590		Seoul	1	1
2001-08-13	8.096	18.621	21.413	82.792	90	25	2	2	0	5643974	1	591		Seoul	1	1
2001-08-14	16.757	30.761	24.842	82.208	98	24	4	3	0	5643974	1	592		Seoul	1	1
2001-08-15	10.166	34.802	25.063	87.833	106	25	5	4	1	5643974	1	593		Seoul	1	1
2001-08-16	30.488	37.169	28.25	73.042	101	27	6	5	0	5643974	1	594		Seoul	1	1
2001-08-17	34.019	39.71	29.925	63.25	91	23	3	6	0	5643974	1	595		Seoul	1	1
2001-08-18	18.97	20.141	28.958	59.542	103	19	8	7	0	5643974	1	596		Seoul	1	1
2001-08-19	28.989	19.464	28.008	60.375	90	18	5	1	1	5643974	1	597		Seoul	1	1
2001-08-20	29.095	31.515	27.871	61.458	85	18	1	2	0	5643974	1	598		Seoul	1	1
2001-08-21	36.396	54.139	27.383	71.208	92	21	6	3	0	5643974	1	599		Seoul	1	1
2001-08-22	29.383	61.655	26.813	71.167	77	17	7	4	0	5643974	1	600		Seoul	1	1
2001-08-23	35.342	65.238	26.542	67.667	119	32	6	5	0	5643974	1	601		Seoul	1	1
2001-08-24	32.824	44.497	26.496	61.208	77	17	6	6	0	5643974	1	602		Seoul	1	1
2001-08-25	18.026	53.833	25.342	64.667	81	20	7	7	0	5643974	1	603		Seoul	1	1
2001-08-26	39.774	39.771	25.6	59.917	81	19	2	1	1	5643974	1	604		Seoul	1	1
2001-08-27	31.835	25.384	25.692	50.917	86	25	1	2	0	5643974	1	605		Seoul	1	1
2001-08-28	30.006	29.155	25.096	51.75	90	18	3	3	0	5643974	1	606		Seoul	1	1
2001-08-29	19.934	40.949	23.383	70.917	89	27	3	4	0	5643974	1	607		Seoul	1	1
2001-08-30	22.179	33.35	24.15	66	95	20	4	5	0	5643974	1	608		Seoul	1	1
2001-08-31	30.269	48.227	24.954	66.208	91	18	6	6	0	5643974	1	609		Seoul	1	1
2001-09-01	36.824	50.316	26	57	116	25	3	7	0	5643974	1	610		Seoul	1	1
2001-09-02	26.695	29.048	26.238	46.375	101	27	2	1	1	5643974	1	611		Seoul	1	1
2001-09-03	32.917	32.762	27.021	53.833	105	18	9	2	0	5643974	1	612		Seoul	1	1
2001-09-04	24.872	44.626	25.671	63.583	107	27	7	3	0	5643974	1	613		Seoul	1	1
2001-09-05	30.829	70.032	25.258	68.083	100	31	7	4	0	5643974	1	614		Seoul	1	1
2001-09-06	20.107	66.954	23.179	79.708	80	25	4	5	0	5643974	1	615		Seoul	1	1
2001-09-07	22.749	29.573	24.254	63.583	78	29	6	6	0	5643974	1	616		Seoul	1	1
2001-09-08	23.183	21.487	24.825	62.625	110	27	7	7	0	5643974	1	617		Seoul	1	1
2001-09-09	24.329	16.189	24.417	68.25	101	24	4	1	1	5643974	1	618		Seoul	1	1
2001-09-10	24.799	18.766	24.3	57.792	95	22	5	2	0	5643974	1	619		Seoul	1	1
2001-09-11	23.656	24.754	23.233	51.5	86	15	3	3	0	5643974	1	620		Seoul	1	1
2001-09-12	26.569	26.955	22.067	50.292	93	23	3	4	0	5643974	1	621		Seoul	1	1
2001-09-13	27.302	25.854	22.763	52.958	84	22	4	5	0	5643974	1	622		Seoul	1	1
2001-09-14	21.345	22	21.813	57.167	102	24	4	6	0	5643974	1	623		Seoul	1	1
2001-09-15	31.032	30.995	23.558	51.583	87	16	0	7	0	5643974	1	624		Seoul	1	1
2001-09-16	43.004	42.292	24.254	57.083	91	20	7	1	1	5643974	1	625		Seoul	1	1
2001-09-17	22.328	40.359	23.588	72.167	109	27	8	2	0	5643974	1	626		Seoul	1	1
2001-09-18	25.713	60.432	23.129	54.5	96	28	5	3	0	5643974	1	627		Seoul	1	1
2001-09-19	25.054	54.219	20.817	53	96	24	4	4	0	5643974	1	628		Seoul	1	1
2001-09-20	12.446	59.224	21.567	61.375	87	20	8	5	0	5643974	1	629		Seoul	1	1
2001-09-21	19.433	38.977	19.017	46.458	105	14	5	6	0	5643974	1	630		Seoul	1	1
2001-09-22	21.723	26.175	17.508	40.208	92	19	2	7	0	5643974	1	631		Seoul	1	1
2001-09-23	26.063	29.406	18.721	56.375	99	27	3	1	1	5643974	1	632		Seoul	1	1
2001-09-24	24.677	43.117	18.992	67.167	108	26	2	2	0	5643974	1	633		Seoul	1	1
2001-09-25	31.75	28.809	21.138	61.667	94	18	4	3	0	5643974	1	634		Seoul	1	1
2001-09-26	24.654	39.252	20.933	55.875	97	24	2	4	0	5643974	1	635		Seoul	1	1
2001-09-27	31.349	58.219	21.617	50.333	93	17	3	5	0	5643974	1	636		Seoul	1	1
2001-09-28	26.608	41.574	21.092	48.292	82	16	3	6	0	5643974	1	637		Seoul	1	1
2001-09-29	22.811	29.409	20.458	54	86	11	2	7	0	5643974	1	638		Seoul	1	1
2001-09-30	10.593	17.743	15.917	80.833	85	21	3	1	1	5643974	1	639		Seoul	1	1
2001-10-01	16.004	14.201	15.392	88.167	94	17	3	2	1	5643974	1	640		Seoul	1	0
2001-10-02	21.107	27.79	17.525	73.167	106	25	6	3	1	5643974	1	641		Seoul	1	0
2001-10-03	11.782	39.275	18.8	71.583	93	24	6	4	1	5643974	1	642		Seoul	1	0
2001-10-04	11.305	32.358	16.783	76.917	104	26	4	5	0	5643974	1	643		Seoul	1	0
2001-10-05	25.152	31.601	15.067	66.75	82	17	3	6	0	5643974	1	644		Seoul	1	0
2001-10-06	19.661	43.199	16.738	65.625	92	19	3	7	0	5643974	1	645		Seoul	1	0
2001-10-07	22.463	24.818	18.192	54.917	88	15	3	1	1	5643974	1	646		Seoul	1	0
2001-10-08	20.545	22.092	18.879	57.208	86	26	3	2	0	5643974	1	647		Seoul	1	0
2001-10-09	6.023	22.489	16.054	83.625	85	21	4	3	0	5643974	1	648		Seoul	1	0
2001-10-10	13.731	20.275	13.892	87.875	118	29	4	4	0	5643974	1	649		Seoul	1	0
2001-10-11	14.745	36.434	15.883	74.708	109	25	6	5	0	5643974	1	650		Seoul	1	0
2001-10-12	19.083	41.543	16.017	65.083	93	22	3	6	0	5643974	1	651		Seoul	1	0
2001-10-13	21.058	75.866	16.825	68.208	97	23	5	7	0	5643974	1	652		Seoul	1	0
2001-10-14	20.902	67.418	17.7	63.167	107	25	4	1	1	5643974	1	653		Seoul	1	0
2001-10-15	5.844	53.214	17.088	69.542	105	27	5	2	0	5643974	1	654		Seoul	1	0
2001-10-16	16.389	73.819	16.958	63.083	98	18	5	3	0	5643974	1	655		Seoul	1	0
2001-10-17	19.734	36.854	13.004	33.208	97	30	6	4	0	5643974	1	656		Seoul	1	0
2001-10-18	11.064	54.764	13.938	53.125	105	30	3	5	0	5643974	1	657		Seoul	1	0
2001-10-19	9.918	72.069	14.671	58.208	94	31	4	6	0	5643974	1	658		Seoul	1	0
2001-10-20	14.691	82.81	15.625	54.333	111	20	4	7	0	5643974	1	659		Seoul	1	0
2001-10-21	18.724	69.619	16.908	54.125	88	24	8	1	1	5643974	1	660		Seoul	1	0
2001-10-22	24.091	108.654	18.383	55.125	112	29	3	2	0	5643974	1	661		Seoul	1	0
2001-10-23	23.358	119.608	16.888	65.833	102	27	5	3	0	5643974	1	662		Seoul	1	0
2001-10-24	9.02	139.036	16.446	64	97	27	4	4	0	5643974	1	663		Seoul	1	0
2001-10-25	14.105	131.925	17.442	63.792	102	30	3	5	0	5643974	1	664		Seoul	1	0
2001-10-26	16.667	168.875	17.833	70.167	110	18	5	6	0	5643974	1	665		Seoul	1	0
2001-10-27	11.256	212.18	16.879	71.625	103	29	2	7	0	5643974	1	666		Seoul	1	0
2001-10-28	24.847	103.999	18.133	58.042	112	23	5	1	1	5643974	1	667		Seoul	1	0
2001-10-29	18.863	35.319	15.842	57.375	103	22	4	2	0	5643974	1	668		Seoul	1	0
2001-10-30	13.686	60.354	15.413	68.375	99	27	5	3	0	5643974	1	669		Seoul	1	0
2001-10-31	17.01	51.718	15.229	65.875	106	25	5	4	0	5643974	1	670		Seoul	1	0
2001-11-01	17.941	57.04	11.958	57.667	116	24	6	5	0	5643974	1	671		Seoul	1	0
2001-11-02	9.426	54.815	8.225	43.667	104	31	7	6	0	5643974	1	672		Seoul	1	0
2001-11-03	12.2	56.746	10.058	44.583	102	21	5	7	0	5643974	1	673		Seoul	1	0
2001-11-04	11.842	62.052	8.738	47.292	87	20	4	1	1	5643974	1	674		Seoul	1	0
2001-11-05	3.852	78.091	8.504	67.875	128	36	3	2	0	5643974	1	675		Seoul	1	0
2001-11-06	17.015	49.074	4.633	53.458	100	30	5	3	0	5643974	1	676		Seoul	1	0
2001-11-07	7.356	66.381	5.842	54.625	92	30	2	4	0	5643974	1	677		Seoul	1	0
2001-11-08	7.011	75.78	9.25	68.167	116	29	5	5	0	5643974	1	678		Seoul	1	0
2001-11-09	11.315	52.764	10.713	70.875	115	30	6	6	0	5643974	1	679		Seoul	1	0
2001-11-10	8.15	45.471	9.146	63.708	98	31	7	7	0	5643974	1	680		Seoul	1	0
2001-11-11	9.139	66.645	9.362	70.042	92	27	3	1	1	5643974	1	681		Seoul	1	0
2001-11-12	13.313	66.125	7.721	49.875	107	39	6	2	0	5643974	1	682		Seoul	1	0
2001-11-13	7.273	51.865	4.804	35.333	94	31	6	3	0	5643974	1	683		Seoul	1	0
2001-11-14	8.429	65.328	4.383	38.708	104	27	6	4	0	5643974	1	684		Seoul	1	0
2001-11-15	7.222	57.4	5.171	51.25	100	36	4	5	0	5643974	1	685		Seoul	1	0
2001-11-16	4.643	74.885	6.883	65.333	91	26	3	6	0	5643974	1	686		Seoul	1	0
2001-11-17	10.843	80.937	7.346	51.417	112	27	5	7	0	5643974	1	687		Seoul	1	0
2001-11-18	7.417	96.544	6.8	48.792	92	19	3	1	1	5643974	1	688		Seoul	1	0
2001-11-19	4.716	116.553	7.8	52.625	100	24	8	2	0	5643974	1	689		Seoul	1	0
2001-11-20	5.28	131.542	8.542	66.375	102	29	2	3	0	5643974	1	690		Seoul	1	0
2001-11-21	5.658	182.639	9.538	75	116	29	6	4	0	5643974	1	691		Seoul	1	0
2001-11-22	3.117	228.379	8.179	83.5	87	22	6	5	0	5643974	1	692		Seoul	1	0
2001-11-23	5.36	162.771	9.196	77.917	109	34	6	6	0	5643974	1	693		Seoul	1	0
2001-11-24	4.942	161.048	9.417	80.542	99	19	7	7	0	5643974	1	694		Seoul	1	0
2001-11-25	14.87	54.531	3.496	56.5	98	25	5	1	1	5643974	1	695		Seoul	1	0
2001-11-26	15.126	33.455	0.146	37.667	100	31	5	2	0	5643974	1	696		Seoul	1	0
2001-11-27	12.508	36.143	0.729	52.917	81	19	4	3	0	5643974	1	697		Seoul	1	0
2001-11-28	10.63	53.264	7.142	59.708	101	31	3	4	0	5643974	1	698		Seoul	1	0
2001-11-29	2.755	66.143	6.625	86.083	102	26	2	5	0	5643974	1	699		Seoul	1	0
2001-11-30	17.802	42.321	1.796	41.417	104	25	6	6	0	5643974	1	700		Seoul	1	0
2001-12-01	5.29	58.951	2.033	60.458	77	19	7	7	0	5643974	1	701		Seoul	1	0
2001-12-02	6.667	49.661	1.35	71.458	97	18	4	1	1	5643974	1	702		Seoul	1	0
2001-12-03	3.711	57.947	2.054	53.25	111	29	9	2	0	5643974	1	703		Seoul	1	0
2001-12-04	11.137	51.546	2.771	39.333	95	27	5	3	0	5643974	1	704		Seoul	1	0
2001-12-05	10.377	39.943	1.979	29.542	112	28	7	4	0	5643974	1	705		Seoul	1	0
2001-12-06	16.619	44.278	0.175	36.292	112	26	13	5	0	5643974	1	706		Seoul	1	0
2001-12-07	7.402	60.712	-0.758	37.333	95	15	5	6	0	5643974	1	707		Seoul	1	0
2001-12-08	7.157	67.782	1.967	37.292	83	20	4	7	0	5643974	1	708		Seoul	1	0
2001-12-09	12.224	64.553	2.046	49.083	78	23	1	1	1	5643974	1	709		Seoul	1	0
2001-12-10	6.507	83.001	2.804	45.667	108	24	8	2	0	5643974	1	710		Seoul	1	0
2001-12-11	9.333	94.619	5.892	53.417	109	36	4	3	0	5643974	1	711		Seoul	1	0
2001-12-12	3.544	63.574	5.421	70.5	94	31	5	4	0	5643974	1	712		Seoul	1	0
2001-12-13	15.142	203.302	-2.183	56.5	93	17	4	5	0	5643974	1	713		Seoul	1	0
2001-12-14	14.08	95.322	-5.137	41.208	108	37	3	6	0	5643974	1	714		Seoul	1	0
2001-12-15	16.647	50.707	-5.592	32.125	88	17	2	7	0	5643974	1	715		Seoul	1	0
2001-12-16	5.404	55.068	-3.583	37.625	93	20	3	1	1	5643974	1	716		Seoul	1	0
2001-12-17	12.034	62.539	-2.367	51.208	113	39	1	2	0	5643974	1	717		Seoul	1	0
2001-12-18	9.765	45.289	-4.983	39.292	98	22	3	3	0	5643974	1	718		Seoul	1	0
2001-12-19	7.42	66.394	-3.533	41.375	100	28	3	4	0	5643974	1	719		Seoul	1	0
2001-12-20	4.98	71.888	-1.675	39.583	117	34	10	5	0	5643974	1	720		Seoul	1	0
2001-12-21	12.562	42.254	-1.488	56.083	99	37	6	6	0	5643974	1	721		Seoul	1	0
2001-12-22	10.389	62.937	-2.792	49.542	80	22	4	7	0	5643974	1	722		Seoul	1	0
2001-12-23	6.764	67.027	-2.092	54.958	89	19	7	1	1	5643974	1	723		Seoul	1	0
2001-12-24	6.623	76.769	-0.3	59.542	103	35	4	2	0	5643974	1	724		Seoul	1	0
2001-12-25	13.363	58.461	1.475	51.25	107	29	3	3	1	5643974	1	725		Seoul	1	0
2001-12-26	8.334	66.81	-0.329	48.917	97	27	3	4	0	5643974	1	726		Seoul	1	0
2001-12-27	9.802	66.022	-1.263	40	114	33	8	5	0	5643974	1	727		Seoul	1	0
2001-12-28	7.94	69.909	-1.379	43.083	99	23	8	6	0	5643974	1	728		Seoul	1	0
2001-12-29	4.363	95.535	-1.246	70.667	112	36	4	7	0	5643974	1	729		Seoul	1	0
2001-12-30	16.383	69.446	-4.496	47.792	123	29	9	1	1	5643974	1	730		Seoul	1	0
2001-12-31	4.056	55.269	-2.175	72.917	100	18	5	2	0	5643974	1	731		Seoul	1	0
2002-01-01	22.967	35.807	-4.542	57.083	95	27	4	3	1	5727816	1	732		Seoul	1	0
2002-01-02	17.997	27.854	-9.708	44.542	103	30	6	4	0	5727816	1	733		Seoul	1	0
2002-01-03	6.984	48.778	-6.746	53.542	113	33	3	5	0	5727816	1	734		Seoul	1	0
2002-01-04	4.22	117.373	1.271	72.542	136	39	5	6	0	5727816	1	735		Seoul	1	0
2002-01-05	15.295	77.257	-0.496	45.958	107	39	5	7	0	5727816	1	736		Seoul	1	0
2002-01-06	6.406	55.65	-0.175	48.75	102	22	4	1	1	5727816	1	737		Seoul	1	0
2002-01-07	15.207	42.675	-2.087	60.75	107	28	10	2	0	5727816	1	738		Seoul	1	0
2002-01-08	15.5	71.856	-6.621	51.875	115	28	4	3	0	5727816	1	739		Seoul	1	0
2002-01-09	5.665	65.511	-3.725	54.625	94	31	5	4	0	5727816	1	740		Seoul	1	0
2002-01-10	2.404	81.673	1.983	66.083	114	27	7	5	0	5727816	1	741		Seoul	1	0
2002-01-11	6.56	131.638	3.792	71.458	92	29	3	6	0	5727816	1	742		Seoul	1	0
2002-01-12	3.024	160.481	4.692	64.083	110	24	6	7	0	5727816	1	743		Seoul	1	0
2002-01-13	10.772	133.827	7.258	64.333	101	15	5	1	1	5727816	1	744		Seoul	1	0
2002-01-14	3.387	64.735	10.233	73.667	101	28	7	2	0	5727816	1	745		Seoul	1	0
2002-01-15	1.986	74.756	12.167	94.125	106	32	8	3	0	5727816	1	746		Seoul	1	0
2002-01-16	7.996	17.975	7.35	82.167	109	28	6	4	0	5727816	1	747		Seoul	1	0
2002-01-17	4.949	24.641	3.138	86.875	89	20	6	5	0	5727816	1	748		Seoul	1	0
2002-01-18	7.067	48.713	2.162	79.792	76	25	5	6	0	5727816	1	749		Seoul	1	0
2002-01-19	6.211	54.964	5.104	70.625	89	27	3	7	0	5727816	1	750		Seoul	1	0
2002-01-20	1.996	69.271	2.596	87.667	86	16	12	1	1	5727816	1	751		Seoul	1	0
2002-01-21	6.569	50.988	-0.058	81.5	92	19	4	2	0	5727816	1	752		Seoul	1	0
2002-01-22	16.857	66.001	-4.442	59.417	79	22	3	3	0	5727816	1	753		Seoul	1	0
2002-01-23	17.901	64.486	-4.221	53.042	76	16	0	4	0	5727816	1	754		Seoul	1	0
2002-01-24	13.234	50.865	-2.904	46.542	100	28	7	5	0	5727816	1	755		Seoul	1	0
2002-01-25	6.829	80.974	-1.942	47.833	96	24	5	6	0	5727816	1	756		Seoul	1	0
2002-01-26	2.709	88.671	1.308	69.5	95	26	6	7	0	5727816	1	757		Seoul	1	0
2002-01-27	14.281	90.111	0.079	64.625	119	37	3	1	1	5727816	1	758		Seoul	1	0
2002-01-28	17.349	46.278	-2.954	52.75	112	32	4	2	0	5727816	1	759		Seoul	1	0
2002-01-29	13.811	41.337	-1.892	54.958	98	23	5	3	0	5727816	1	760		Seoul	1	0
2002-01-30	15.337	86.599	-0.308	51.917	105	21	3	4	0	5727816	1	761		Seoul	1	0
2002-01-31	12.741	55.602	-1.858	47.417	99	20	2	5	0	5727816	1	762		Seoul	1	0
2002-02-01	7.436	54.708	1.188	63.958	101	24	8	6	0	5727816	1	763		Seoul	1	0
2002-02-02	9.491	75.838	4.317	64.583	89	29	0	7	0	5727816	1	764		Seoul	1	0
2002-02-03	8.27	96.761	3.962	52.125	86	26	4	1	1	5727816	1	765		Seoul	1	0
2002-02-04	3.314	129.601	3.917	52.208	111	32	3	2	0	5727816	1	766		Seoul	1	0
2002-02-05	7.978	118.473	4.871	50.208	127	38	6	3	0	5727816	1	767		Seoul	1	0
2002-02-06	9.784	131.717	5.958	71.542	78	18	3	4	0	5727816	1	768		Seoul	1	0
2002-02-07	11.709	128.85	4.142	49.25	89	18	5	5	0	5727816	1	769		Seoul	1	0
2002-02-08	4.659	76.347	2.371	59.125	91	21	7	6	0	5727816	1	770		Seoul	1	0
2002-02-09	19.079	36.447	-2.075	33.125	103	25	6	7	0	5727816	1	771		Seoul	1	0
2002-02-10	11.637	47.23	-0.487	53.292	89	22	4	1	1	5727816	1	772		Seoul	1	0
2002-02-11	15.518	47.819	-1.738	44.375	103	28	4	2	1	5727816	1	773		Seoul	1	0
2002-02-12	18.232	35.054	-1.108	41.25	94	27	4	3	1	5727816	1	774		Seoul	1	0
2002-02-13	20.17	40.957	0.2	43.417	92	25	4	4	1	5727816	1	775		Seoul	1	0
2002-02-14	18.735	54.954	1.158	34.208	120	24	3	5	0	5727816	1	776		Seoul	1	0
2002-02-15	11.461	67.278	1.588	51.167	83	23	5	6	0	5727816	1	777		Seoul	1	0
2002-02-16	3.367	97.522	3.375	74.542	118	31	3	7	0	5727816	1	778		Seoul	1	0
2002-02-17	5.497	84.372	2.95	71.833	92	22	6	1	1	5727816	1	779		Seoul	1	0
2002-02-18	18.379	37.475	-1.679	41.875	81	19	6	2	0	5727816	1	780		Seoul	1	0
2002-02-19	14.338	46.82	-0.721	37.333	115	26	4	3	0	5727816	1	781		Seoul	1	0
2002-02-20	11.456	69.791	2.921	65.708	101	30	2	4	0	5727816	1	782		Seoul	1	0
2002-02-21	2.74	105.647	3.879	78.542	104	21	4	5	0	5727816	1	783		Seoul	1	0
2002-02-22	11.173	106.539	5.55	66.083	128	35	10	6	0	5727816	1	784		Seoul	1	0
2002-02-23	13.971	73.325	5.004	36.625	93	20	1	7	0	5727816	1	785		Seoul	1	0
2002-02-24	14.807	81.088	6.083	42.25	77	18	3	1	1	5727816	1	786		Seoul	1	0
2002-02-25	10.199	79.084	5.275	54.875	85	18	6	2	0	5727816	1	787		Seoul	1	0
2002-02-26	10.556	74.544	6.367	59.042	101	25	4	3	0	5727816	1	788		Seoul	1	0
2002-02-27	6.091	116.955	7.242	68.208	101	22	5	4	0	5727816	1	789		Seoul	1	0
2002-02-28	9.849	127.846	6.338	75.125	118	34	7	5	0	5727816	1	790		Seoul	1	0
2002-03-01	7.169	180.316	6.442	66.375	95	28	5	6	1	5727816	1	791		Seoul	1	0
2002-03-02	11.907	151.275	7.129	53.833	104	36	3	7	0	5727816	1	792		Seoul	1	0
2002-03-03	13.089	59.373	4.896	55.625	105	32	5	1	1	5727816	1	793		Seoul	1	0
2002-03-04	9.667	72.348	3.996	37.958	102	24	9	2	0	5727816	1	794		Seoul	1	0
2002-03-05	5.141	81.498	4.104	63.208	113	32	7	3	0	5727816	1	795		Seoul	1	0
2002-03-06	13.463	44.225	1.908	67.833	91	30	6	4	0	5727816	1	796		Seoul	1	0
2002-03-07	23.412	37.551	1.025	44.792	90	24	4	5	0	5727816	1	797		Seoul	1	0
2002-03-08	16.525	54.595	3.692	56.958	97	25	3	6	0	5727816	1	798		Seoul	1	0
2002-03-09	27.369	108.78	8.883	61.292	107	22	4	7	0	5727816	1	799		Seoul	1	0
2002-03-10	26.684	85.352	9.342	54.083	96	31	6	1	1	5727816	1	800		Seoul	1	0
2002-03-11	17.957	68.063	7.354	47.625	88	24	5	2	0	5727816	1	801		Seoul	1	0
2002-03-12	11.385	74.795	9.158	58.292	119	31	8	3	0	5727816	1	802		Seoul	1	0
2002-03-13	19.487	97.842	11.342	39.542	89	18	5	4	0	5727816	1	803		Seoul	1	0
2002-03-14	4.672	117.542	10.529	50.25	100	29	5	5	0	5727816	1	804		Seoul	1	0
2002-03-15	14.892	97.298	8.6	67.625	105	26	6	6	0	5727816	1	805		Seoul	1	0
2002-03-16	16.653	59.656	8.242	47.208	107	21	6	7	0	5727816	1	806		Seoul	1	0
2002-03-17	20.893	322.512	9.333	45.125	96	24	9	1	1	5727816	1	807		Seoul	1	0
2002-03-18	18.892	245.396	7.429	53.333	107	22	10	2	0	5727816	1	808		Seoul	1	0
2002-03-19	23.182	148.54	8.475	47.458	122	27	11	3	0	5727816	1	809		Seoul	1	0
2002-03-20	18.165	147.916	11.533	54.333	110	27	5	4	0	5727816	1	810		Seoul	1	0
2002-03-21	9.547	777.143	7.129	63.167	102	26	2	5	0	5727816	1	811		Seoul	1	0
2002-03-22	17.288	728.308	6.583	47.125	104	22	5	6	0	5727816	1	812		Seoul	1	0
2002-03-23	23.35	96.596	4.683	37.333	113	30	7	7	0	5727816	1	813		Seoul	1	0
2002-03-24	21.691	111.579	5.133	40.333	103	28	4	1	1	5727816	1	814		Seoul	1	0
2002-03-25	13.858	128.707	7.117	60.667	115	29	3	2	0	5727816	1	815		Seoul	1	0
2002-03-26	16.046	142.191	8.988	62.375	104	22	6	3	0	5727816	1	816		Seoul	1	0
2002-03-27	25.136	88.322	10.413	46.292	108	28	7	4	0	5727816	1	817		Seoul	1	0
2002-03-28	24.018	88.729	11.204	47.917	108	34	9	5	0	5727816	1	818		Seoul	1	0
2002-03-29	28.403	86.182	12.242	61.958	101	25	1	6	0	5727816	1	819		Seoul	1	0
2002-03-30	3.056	96.247	8.696	71.75	95	26	10	7	0	5727816	1	820		Seoul	1	0
2002-03-31	13.004	115.27	9.608	82.75	91	15	8	1	1	5727816	1	821		Seoul	1	0
2002-04-01	29.57	139.67	12.829	62.125	100	23	4	2	0	5727816	1	822		Seoul	1	1
2002-04-02	20.315	159.474	15.296	44.333	105	24	2	3	0	5727816	1	823		Seoul	1	1
2002-04-03	26.347	88.552	15.183	33.042	104	19	6	4	0	5727816	1	824		Seoul	1	1
2002-04-04	17.34	64.555	15.054	27.292	105	21	6	5	0	5727816	1	825		Seoul	1	1
2002-04-05	29.612	79.748	17.771	30.542	106	26	9	6	0	5727816	1	826		Seoul	1	1
2002-04-06	7.507	38.143	11.221	89.417	104	29	3	7	0	5727816	1	827		Seoul	1	1
2002-04-07	16.778	94.277	8.796	89.167	89	21	4	1	1	5727816	1	828		Seoul	1	1
2002-04-08	19.279	995.752	8.458	47.542	116	27	6	2	0	5727816	1	829		Seoul	1	1
2002-04-09	20.106	576.501	7.075	52.667	108	32	3	3	0	5727816	1	830		Seoul	1	1
2002-04-10	27.484	164.009	8.217	56.917	98	25	5	4	0	5727816	1	831		Seoul	1	1
2002-04-11	17.291	79.34	9.283	49.208	98	16	5	5	0	5727816	1	832		Seoul	1	1
2002-04-12	29.627	150.828	9.817	69.875	114	24	13	6	0	5727816	1	833		Seoul	1	1
2002-04-13	25.687	72.288	11.275	55.042	97	22	7	7	0	5727816	1	834		Seoul	1	1
2002-04-14	32.756	111.436	18.983	45.333	131	28	6	1	1	5727816	1	835		Seoul	1	1
2002-04-15	24.943	62.816	19.846	64.542	104	24	7	2	0	5727816	1	836		Seoul	1	1
2002-04-16	9.125	64.579	13.958	88.625	107	33	5	3	0	5727816	1	837		Seoul	1	1
2002-04-17	27.686	186.603	9.85	44.875	97	24	9	4	0	5727816	1	838		Seoul	1	1
2002-04-18	25.776	120.084	11.138	46.292	91	23	4	5	0	5727816	1	839		Seoul	1	1
2002-04-19	25.225	129.387	12.217	37.833	97	20	5	6	0	5727816	1	840		Seoul	1	1
2002-04-20	21.331	120.946	14.292	33.5	99	19	10	7	0	5727816	1	841		Seoul	1	1
2002-04-21	28.226	96.392	16.871	47.5	98	25	9	1	1	5727816	1	842		Seoul	1	1
2002-04-22	20.949	70.43	20.717	53.25	106	31	4	2	0	5727816	1	843		Seoul	1	1
2002-04-23	17.916	53.494	17.308	69.333	101	33	4	3	0	5727816	1	844		Seoul	1	1
2002-04-24	29.234	64.739	10.704	44.083	99	22	4	4	0	5727816	1	845		Seoul	1	1
2002-04-25	25.019	43.903	10.783	40.458	113	27	5	5	0	5727816	1	846		Seoul	1	1
2002-04-26	25.529	68.892	14.008	36.458	100	24	4	6	0	5727816	1	847		Seoul	1	1
2002-04-27	27.972	60.9	16.454	32.667	105	34	2	7	0	5727816	1	848		Seoul	1	1
2002-04-28	32.885	52.499	18.367	36.375	92	23	3	1	1	5727816	1	849		Seoul	1	1
2002-04-29	5.542	32.573	15.079	84.833	116	20	8	2	0	5727816	1	850		Seoul	1	1
2002-04-30	4.899	24.712	14.646	86.667	105	24	4	3	0	5727816	1	851		Seoul	1	1
2002-05-01	33.679	29.953	18.775	40.917	100	22	6	4	0	5727816	1	852		Seoul	1	1
2002-05-02	31.006	39.406	18.571	33.333	92	15	6	5	0	5727816	1	853		Seoul	1	1
2002-05-03	11.436	59.991	15.758	83.625	97	24	6	6	0	5727816	1	854		Seoul	1	1
2002-05-04	31.666	79.396	19.154	69.542	120	20	10	7	0	5727816	1	855		Seoul	1	1
2002-05-05	35.467	68.93	19.592	47.917	93	22	6	1	1	5727816	1	856		Seoul	1	1
2002-05-06	22.9	60.317	15.775	54.958	87	24	4	2	0	5727816	1	857		Seoul	1	1
2002-05-07	21.415	14.465	11.417	88.417	86	26	8	3	0	5727816	1	858		Seoul	1	1
2002-05-08	33.816	33.064	16.567	59.917	107	27	4	4	0	5727816	1	859		Seoul	1	1
2002-05-09	29.841	74.414	18.092	67.208	97	33	5	5	0	5727816	1	860		Seoul	1	1
2002-05-10	15.898	87.613	18.375	73.667	79	18	7	6	0	5727816	1	861		Seoul	1	1
2002-05-11	23.719	82.641	17.963	69.958	120	34	10	7	0	5727816	1	862		Seoul	1	1
2002-05-12	26.629	94.121	16.508	73.542	92	23	4	1	1	5727816	1	863		Seoul	1	1
2002-05-13	24.683	108.591	18.067	71.792	94	26	6	2	0	5727816	1	864		Seoul	1	1
2002-05-14	37.13	98.381	21.079	63	101	27	4	3	0	5727816	1	865		Seoul	1	1
2002-05-15	26.67	71.504	18.442	67.042	97	30	6	4	0	5727816	1	866		Seoul	1	1
2002-05-16	24.203	18.271	14.867	76.833	93	23	4	5	0	5727816	1	867		Seoul	1	1
2002-05-17	14.389	23.942	13.396	85.917	79	17	3	6	0	5727816	1	868		Seoul	1	1
2002-05-18	26.345	44.93	16.913	72	67	12	3	7	0	5727816	1	869		Seoul	1	1
2002-05-19	41.253	66.567	17.196	68.583	84	34	2	1	1	5727816	1	870		Seoul	1	1
2002-05-20	32.822	83.609	19.242	53.625	82	17	9	2	0	5727816	1	871		Seoul	1	1
2002-05-21	36.664	78.835	19.575	47	108	24	2	3	0	5727816	1	872		Seoul	1	1
2002-05-22	41.927	100.262	20.121	55.208	89	26	3	4	0	5727816	1	873		Seoul	1	1
2002-05-23	31.917	82.03	21.829	38.083	94	30	6	5	0	5727816	1	874		Seoul	1	1
2002-05-24	30.76	69.978	20.088	44.958	97	25	4	6	0	5727816	1	875		Seoul	1	1
2002-05-25	34.547	79.902	20.025	50.625	109	30	8	7	0	5727816	1	876		Seoul	1	1
2002-05-26	35.587	68.081	18.608	57.458	86	29	2	1	1	5727816	1	877		Seoul	1	1
2002-05-27	30.708	46.897	18.479	54.542	96	24	7	2	0	5727816	1	878		Seoul	1	1
2002-05-28	32.281	66.126	19.308	43.625	109	31	7	3	0	5727816	1	879		Seoul	1	1
2002-05-29	45.707	69.046	20.517	46.75	102	30	5	4	0	5727816	1	880		Seoul	1	1
2002-05-30	34.62	81.694	19.038	77.667	79	18	2	5	0	5727816	1	881		Seoul	1	1
2002-05-31	43.441	79.751	19.546	79	93	24	2	6	0	5727816	1	882		Seoul	1	1
2002-06-01	29.283	64.766	20.229	70.375	90	32	4	7	0	5727816	1	883		Seoul	1	1
2002-06-02	39.97	58.533	22.638	49.417	97	26	4	1	1	5727816	1	884		Seoul	1	1
2002-06-03	35.139	71.408	23.442	46.958	99	28	10	2	0	5727816	1	885		Seoul	1	1
2002-06-04	21.71	79.537	22.417	56.958	99	24	4	3	0	5727816	1	886		Seoul	1	1
2002-06-05	51.429	115.15	25.054	52.292	90	25	5	4	0	5727816	1	887		Seoul	1	1
2002-06-06	77.741	156.949	25.95	53.792	91	25	6	5	1	5727816	1	888		Seoul	1	1
2002-06-07	52.605	103.786	25.388	52.417	109	22	3	6	0	5727816	1	889		Seoul	1	1
2002-06-08	23.022	68.304	22.142	68.958	91	26	2	7	0	5727816	1	890		Seoul	1	1
2002-06-09	40.5	75.41	22.75	65.833	86	18	5	1	1	5727816	1	891		Seoul	1	1
2002-06-10	17.295	65.91	22.454	77.458	88	24	5	2	0	5727816	1	892		Seoul	1	1
2002-06-11	32.297	81.486	21.779	58.208	85	34	8	3	0	5727816	1	893		Seoul	1	1
2002-06-12	6.728	79.579	18.592	70.583	82	19	3	4	0	5727816	1	894		Seoul	1	1
2002-06-13	35.355	70.231	19.817	69.542	76	16	5	5	0	5727816	1	895		Seoul	1	1
2002-06-14	36.585	54.4	20.367	65.958	96	18	4	6	0	5727816	1	896		Seoul	1	1
2002-06-15	28.022	58.474	20.638	66.542	98	29	2	7	0	5727816	1	897		Seoul	1	1
2002-06-16	44.185	48.769	22.317	58.375	91	21	3	1	1	5727816	1	898		Seoul	1	1
2002-06-17	43.652	69.717	23.121	58.875	97	25	6	2	0	5727816	1	899		Seoul	1	1
2002-06-18	39.97	75.766	23.642	62.167	99	26	13	3	0	5727816	1	900		Seoul	1	1
2002-06-19	8.697	69.151	22.312	71.417	93	22	10	4	0	5727816	1	901		Seoul	1	1
2002-06-20	28.482	44.198	22.154	77.583	97	25	7	5	0	5727816	1	902		Seoul	1	1
2002-06-21	36.242	60.637	23.621	65.375	79	16	6	6	0	5727816	1	903		Seoul	1	1
2002-06-22	31.457	19.434	23.713	52.458	97	24	8	7	0	5727816	1	904		Seoul	1	1
2002-06-23	5.92	14.185	18.25	78.292	63	17	2	1	1	5727816	1	905		Seoul	1	1
2002-06-24	11.889	13.229	16.354	76.083	81	19	4	2	0	5727816	1	906		Seoul	1	1
2002-06-25	24.35	16.099	19.842	49.042	102	25	8	3	0	5727816	1	907		Seoul	1	1
2002-06-26	24.932	26.309	20.896	47.875	94	25	7	4	0	5727816	1	908		Seoul	1	1
2002-06-27	29.251	57.801	21.729	59.75	98	23	6	5	0	5727816	1	909		Seoul	1	1
2002-06-28	41.456	61.59	23.438	58.125	112	35	7	6	0	5727816	1	910		Seoul	1	1
2002-06-29	55.299	59.182	25.75	49	102	24	4	7	0	5727816	1	911		Seoul	1	1
2002-06-30	43.275	44.209	26.225	53.417	105	28	8	1	1	5727816	1	912		Seoul	1	1
2002-07-01	24.582	43.456	24.988	69.5	98	27	4	2	0	5727816	1	913		Seoul	1	1
2002-07-02	18.09	50.754	24.283	80.25	102	25	6	3	0	5727816	1	914		Seoul	1	1
2002-07-03	34.474	50.671	25.938	68.417	88	25	7	4	0	5727816	1	915		Seoul	1	1
2002-07-04	37.603	54.782	27.625	62.75	100	20	5	5	0	5727816	1	916		Seoul	1	1
2002-07-05	9.527	32.18	23.554	85.25	106	25	4	6	0	5727816	1	917		Seoul	1	1
2002-07-06	10.886	13.764	21.3	88.25	87	18	5	7	0	5727816	1	918		Seoul	1	1
2002-07-07	32.486	39.895	22.646	72.75	86	20	2	1	1	5727816	1	919		Seoul	1	1
2002-07-08	43.992	67.997	24.154	69.208	88	18	7	2	0	5727816	1	920		Seoul	1	1
2002-07-09	39.796	44.596	25.217	64.667	95	18	5	3	0	5727816	1	921		Seoul	1	1
2002-07-10	35.482	22.75	26.167	60.792	99	24	5	4	0	5727816	1	922		Seoul	1	1
2002-07-11	37.973	42.099	25.304	62	88	16	3	5	0	5727816	1	923		Seoul	1	1
2002-07-12	30.017	86.381	25.429	66.292	78	22	9	6	0	5727816	1	924		Seoul	1	1
2002-07-13	15.751	74.396	25.104	70.375	80	23	5	7	0	5727816	1	925		Seoul	1	1
2002-07-14	4.332	56.483	23.488	92.625	107	23	6	1	1	5727816	1	926		Seoul	1	1
2002-07-15	17.318	95.207	25.625	82.167	86	26	3	2	0	5727816	1	927		Seoul	1	1
2002-07-16	31.116	65.672	24.679	74.125	95	22	6	3	0	5727816	1	928		Seoul	1	1
2002-07-17	34.425	66.494	24.354	73.667	85	23	3	4	0	5727816	1	929		Seoul	1	1
2002-07-18	38.274	54.35	24.788	65.542	76	16	4	5	0	5727816	1	930		Seoul	1	1
2002-07-19	5.829	18.417	20.921	86.875	78	23	1	6	0	5727816	1	931		Seoul	1	1
2002-07-20	23.351	34.095	23.454	76.375	94	15	2	7	0	5727816	1	932		Seoul	1	1
2002-07-21	19.915	60.904	25.629	76.25	92	22	7	1	1	5727816	1	933		Seoul	1	1
2002-07-22	15.419	60.787	24.475	84.458	106	24	6	2	0	5727816	1	934		Seoul	1	1
2002-07-23	4.473	23.368	22.371	93.292	87	24	6	3	0	5727816	1	935		Seoul	1	1
2002-07-24	6.94	44.279	25.204	81.625	99	25	5	4	0	5727816	1	936		Seoul	1	1
2002-07-25	39.397	67.102	27.579	75.875	101	24	2	5	0	5727816	1	937		Seoul	1	1
2002-07-26	19.204	28.793	27.933	63.458	97	24	8	6	0	5727816	1	938		Seoul	1	1
2002-07-27	19.911	21.174	29.158	60.833	104	25	6	7	0	5727816	1	939		Seoul	1	1
2002-07-28	38.953	31.81	30.317	57.75	100	28	6	1	1	5727816	1	940		Seoul	1	1
2002-07-29	14.707	65.146	27.575	76.125	117	32	10	2	0	5727816	1	941		Seoul	1	1
2002-07-30	11.01	58.604	26.633	79.792	92	21	3	3	0	5727816	1	942		Seoul	1	1
2002-07-31	9.694	77.096	26	81.833	113	31	5	4	0	5727816	1	943		Seoul	1	1
2002-08-01	8.163	40.674	25.954	81.25	85	22	9	5	0	5727816	1	944		Seoul	1	1
2002-08-02	8.231	29.315	25.988	78.875	75	16	3	6	0	5727816	1	945		Seoul	1	1
2002-08-03	33.903	27.626	25.808	77.25	101	23	2	7	0	5727816	1	946		Seoul	1	1
2002-08-04	8.223	34.833	25.633	86.542	88	21	6	1	1	5727816	1	947		Seoul	1	1
2002-08-05	10.543	32.078	26.675	83.167	93	26	7	2	0	5727816	1	948		Seoul	1	1
2002-08-06	22.785	23.381	22.583	92.375	63	17	2	3	0	5727816	1	949		Seoul	1	1
2002-08-07	5.767	14.718	21.125	95.375	89	26	7	4	0	5727816	1	950		Seoul	1	1
2002-08-08	27.057	30.266	25.042	79.5	79	25	8	5	0	5727816	1	951		Seoul	1	1
2002-08-09	21.001	16.651	25.429	69.625	87	22	4	6	0	5727816	1	952		Seoul	1	1
2002-08-10	5.399	16.738	21.629	84.333	78	18	4	7	0	5727816	1	953		Seoul	1	1
2002-08-11	14.842	11.551	20.325	85.25	100	25	2	1	1	5727816	1	954		Seoul	1	1
2002-08-12	7.573	20.723	20.617	82.125	103	34	5	2	0	5727816	1	955		Seoul	1	1
2002-08-13	12.414	50.074	22.996	78.208	76	18	2	3	0	5727816	1	956		Seoul	1	1
2002-08-14	15.982	66.313	23.075	73	94	29	2	4	0	5727816	1	957		Seoul	1	1
2002-08-15	39.962	64.56	24.075	70.375	104	24	7	5	1	5727816	1	958		Seoul	1	1
2002-08-16	20.697	27.047	23.904	71.875	95	21	5	6	0	5727816	1	959		Seoul	1	1
2002-08-17	6.56	27.059	22.937	86	105	27	1	7	0	5727816	1	960		Seoul	1	1
2002-08-18	16.667	26.941	24.442	82.958	99	21	5	1	1	5727816	1	961		Seoul	1	1
2002-08-19	16.58	30.897	22.688	79.042	86	22	3	2	0	5727816	1	962		Seoul	1	1
2002-08-20	28.144	32.992	24.413	59.708	104	24	8	3	0	5727816	1	963		Seoul	1	1
2002-08-21	27.018	68.635	24.442	73.042	87	19	5	4	0	5727816	1	964		Seoul	1	1
2002-08-22	7.441	65.365	22.846	86.667	91	29	3	5	0	5727816	1	965		Seoul	1	1
2002-08-23	17.559	66.211	24.613	85.375	95	24	4	6	0	5727816	1	966		Seoul	1	1
2002-08-24	39.647	96.153	25.533	71.083	73	16	5	7	0	5727816	1	967		Seoul	1	1
2002-08-25	41.481	82.483	25.338	73.625	96	23	3	1	1	5727816	1	968		Seoul	1	1
2002-08-26	28.86	82.774	26.525	72.667	95	15	3	2	0	5727816	1	969		Seoul	1	1
2002-08-27	11.939	47.807	24.254	85.833	97	21	3	3	0	5727816	1	970		Seoul	1	1
2002-08-28	42.705	63.634	25.55	71.833	114	34	9	4	0	5727816	1	971		Seoul	1	1
2002-08-29	32.808	62.211	27.95	69.75	95	27	4	5	0	5727816	1	972		Seoul	1	1
2002-08-30	6.448	28.937	25.896	76.958	91	23	9	6	0	5727816	1	973		Seoul	1	1
2002-08-31	13.847	13.117	22.333	83.167	86	19	3	7	0	5727816	1	974		Seoul	1	1
2002-09-01	36.429	23.645	23.208	73.75	91	20	6	1	1	5727816	1	975		Seoul	1	1
2002-09-02	22.618	130.829	25.263	79.375	84	23	8	2	0	5727816	1	976		Seoul	1	1
2002-09-03	26.274	201.378	26.45	78.208	90	27	4	3	0	5727816	1	977		Seoul	1	1
2002-09-04	24.466	76.646	26.375	68.708	87	19	4	4	0	5727816	1	978		Seoul	1	1
2002-09-05	9.178	57.331	22.742	75.5	91	18	6	5	0	5727816	1	979		Seoul	1	1
2002-09-06	23.996	12.925	21.767	58.25	85	19	3	6	0	5727816	1	980		Seoul	1	1
2002-09-07	28.888	21.972	22.821	49.958	84	22	3	7	0	5727816	1	981		Seoul	1	1
2002-09-08	35.634	38.82	23.208	62.833	94	18	4	1	1	5727816	1	982		Seoul	1	1
2002-09-09	35.946	68.972	23.896	70.292	104	26	6	2	0	5727816	1	983		Seoul	1	1
2002-09-10	39.455	50.29	24.671	55.542	89	15	4	3	0	5727816	1	984		Seoul	1	1
2002-09-11	37.111	95.669	24.221	69.167	101	25	6	4	0	5727816	1	985		Seoul	1	1
2002-09-12	8.139	75.972	20.242	83.083	84	23	3	5	0	5727816	1	986		Seoul	1	1
2002-09-13	11.143	37.405	19.492	72.75	101	30	5	6	0	5727816	1	987		Seoul	1	1
2002-09-14	17.076	36.197	20.529	71.917	94	23	4	7	0	5727816	1	988		Seoul	1	1
2002-09-15	6.822	34.287	18.538	78.458	81	17	0	1	1	5727816	1	989		Seoul	1	1
2002-09-16	14.855	27.765	18.729	67.208	105	30	2	2	0	5727816	1	990		Seoul	1	1
2002-09-17	26.3	33.712	20.542	56.708	105	26	4	3	0	5727816	1	991		Seoul	1	1
2002-09-18	22.03	53.505	21.342	57.167	116	26	6	4	0	5727816	1	992		Seoul	1	1
2002-09-19	25.438	70.014	21.421	60.167	78	21	3	5	0	5727816	1	993		Seoul	1	1
2002-09-20	28.218	73.76	20.767	64.833	94	25	6	6	1	5727816	1	994		Seoul	1	1
2002-09-21	22.227	63.746	19.617	78.75	120	39	8	7	1	5727816	1	995		Seoul	1	1
2002-09-22	28.44	23.053	19.688	56.333	88	30	4	1	1	5727816	1	996		Seoul	1	1
2002-09-23	30.505	53.782	19.396	58.667	93	32	4	2	0	5727816	1	997		Seoul	1	1
2002-09-24	23.84	70.138	20.229	63.792	103	28	6	3	0	5727816	1	998		Seoul	1	1
2002-09-25	31.64	62.77	20.833	55.958	100	22	5	4	0	5727816	1	999		Seoul	1	1
2002-09-26	28.807	67.417	21.567	58.292	91	28	3	5	0	5727816	1	1000		Seoul	1	1
2002-09-27	23.974	59.545	20.508	63.208	91	22	10	6	0	5727816	1	1001		Seoul	1	1
2002-09-28	28.891	32.151	20.296	64.125	97	27	6	7	0	5727816	1	1002		Seoul	1	1
2002-09-29	26.787	41.107	19.292	74.333	104	30	4	1	1	5727816	1	1003		Seoul	1	1
2002-09-30	20.634	63.188	18.654	77.167	116	26	7	2	0	5727816	1	1004		Seoul	1	1
2002-10-01	24.933	68.861	19.15	72.75	113	25	6	3	0	5727816	1	1005		Seoul	1	0
2002-10-02	23.426	45.965	16.854	64.083	96	23	7	4	0	5727816	1	1006		Seoul	1	0
2002-10-03	20.444	51.717	15.846	62.708	96	20	4	5	1	5727816	1	1007		Seoul	1	0
2002-10-04	13.675	69.53	15.079	48.167	101	28	2	6	0	5727816	1	1008		Seoul	1	0
2002-10-05	8.167	69.62	16.283	69.958	106	33	5	7	0	5727816	1	1009		Seoul	1	0
2002-10-06	25.632	53.403	16.863	69.5	93	22	4	1	1	5727816	1	1010		Seoul	1	0
2002-10-07	20.299	41.083	14.467	57.208	97	25	5	2	0	5727816	1	1011		Seoul	1	0
2002-10-08	23.114	44.195	12.567	50.958	88	19	4	3	0	5727816	1	1012		Seoul	1	0
2002-10-09	18.722	68.466	13.708	53.5	113	30	5	4	0	5727816	1	1013		Seoul	1	0
2002-10-10	17.37	76.929	15.171	58.292	101	27	5	5	0	5727816	1	1014		Seoul	1	0
2002-10-11	23.151	81.445	16.654	63.708	99	33	7	6	0	5727816	1	1015		Seoul	1	0
2002-10-12	19.038	96.503	17.621	71.458	100	25	4	7	0	5727816	1	1016		Seoul	1	0
2002-10-13	25.188	101.763	18.442	66.875	108	24	4	1	1	5727816	1	1017		Seoul	1	0
2002-10-14	13.771	95.708	15.763	60.375	123	38	8	2	0	5727816	1	1018		Seoul	1	0
2002-10-15	30.263	43.593	14.883	70.125	106	35	3	3	0	5727816	1	1019		Seoul	1	0
2002-10-16	16.012	61.983	14.517	74.625	110	24	4	4	0	5727816	1	1020		Seoul	1	0
2002-10-17	12.369	97.994	17.392	69.042	92	29	5	5	0	5727816	1	1021		Seoul	1	0
2002-10-18	4.769	127.214	17.546	74.125	99	24	4	6	0	5727816	1	1022		Seoul	1	0
2002-10-19	20.284	19.912	16	57.417	83	23	5	7	0	5727816	1	1023		Seoul	1	0
2002-10-20	17.498	12.157	13.675	64.583	96	26	8	1	1	5727816	1	1024		Seoul	1	0
2002-10-21	14.482	29.981	11.154	60.417	100	23	8	2	0	5727816	1	1025		Seoul	1	0
2002-10-22	20.415	33.071	5.046	42.208	100	23	2	3	0	5727816	1	1026		Seoul	1	0
2002-10-23	12.383	50	6.458	41.583	110	31	5	4	0	5727816	1	1027		Seoul	1	0
2002-10-24	16.339	56.727	9.725	57.375	98	36	2	5	0	5727816	1	1028		Seoul	1	0
2002-10-25	10.302	56.607	9.296	75.125	95	24	6	6	0	5727816	1	1029		Seoul	1	0
2002-10-26	21.188	26.724	6.783	67.333	102	27	6	7	0	5727816	1	1030		Seoul	1	0
2002-10-27	25.316	26.017	3.863	51.875	99	28	7	1	1	5727816	1	1031		Seoul	1	0
2002-10-28	20.848	27.938	3.212	47.958	96	33	4	2	0	5727816	1	1032		Seoul	1	0
2002-10-29	17.521	43.683	4.95	51.083	99	20	6	3	0	5727816	1	1033		Seoul	1	0
2002-10-30	7.807	77.108	6.85	48.792	110	32	7	4	0	5727816	1	1034		Seoul	1	0
2002-10-31	14.854	74.921	10.967	51.375	97	32	3	5	0	5727816	1	1035		Seoul	1	0
2002-11-01	23.227	32.961	4.713	44.833	106	22	9	6	0	5727816	1	1036		Seoul	1	0
2002-11-02	15.678	41.304	4.342	55.208	90	19	3	7	0	5727816	1	1037		Seoul	1	0
2002-11-03	23.33	35.361	3.692	52.792	98	23	6	1	1	5727816	1	1038		Seoul	1	0
2002-11-04	21.362	29.156	1.271	42.875	103	32	8	2	0	5727816	1	1039		Seoul	1	0
2002-11-05	12.376	49.141	3.863	40.333	105	19	7	3	0	5727816	1	1040		Seoul	1	0
2002-11-06	10.968	78.925	10.075	43.708	112	39	9	4	0	5727816	1	1041		Seoul	1	0
2002-11-07	20.342	89.44	11.783	70.625	113	32	2	5	0	5727816	1	1042		Seoul	1	0
2002-11-08	18.837	49.801	2.696	50.542	91	24	2	6	0	5727816	1	1043		Seoul	1	0
2002-11-09	20.487	34.574	1.933	45.5	103	31	8	7	0	5727816	1	1044		Seoul	1	0
2002-11-10	11.221	42.824	8.463	63.958	109	36	7	1	1	5727816	1	1045		Seoul	1	0
2002-11-11	24.69	209.147	13.313	69.125	114	28	8	2	0	5727816	1	1046		Seoul	1	0
2002-11-12	16.643	106.406	5.358	38.25	100	24	3	3	0	5727816	1	1047		Seoul	1	0
2002-11-13	16.501	34.1	1.975	40.292	109	28	8	4	0	5727816	1	1048		Seoul	1	0
2002-11-14	12.415	47.494	3.15	62.25	107	29	3	5	0	5727816	1	1049		Seoul	1	0
2002-11-15	13.647	48.847	0.642	39.125	86	22	3	6	0	5727816	1	1050		Seoul	1	0
2002-11-16	11.277	62.572	2.3	33.833	114	38	4	7	0	5727816	1	1051		Seoul	1	0
2002-11-17	7.311	40.539	2.5	65.583	95	33	5	1	1	5727816	1	1052		Seoul	1	0
2002-11-18	19.37	48.87	-1.063	51.25	107	31	11	2	0	5727816	1	1053		Seoul	1	0
2002-11-19	6.616	69.314	0.95	55.125	117	27	7	3	0	5727816	1	1054		Seoul	1	0
2002-11-20	3.444	81.185	4.058	79.042	116	42	8	4	0	5727816	1	1055		Seoul	1	0
2002-11-21	11.637	69.957	1.783	56.208	136	43	6	5	0	5727816	1	1056		Seoul	1	0
2002-11-22	7.754	103.117	4.133	59	115	31	10	6	0	5727816	1	1057		Seoul	1	0
2002-11-23	5.675	115.737	6.742	59.208	103	25	10	7	0	5727816	1	1058		Seoul	1	0
2002-11-24	6	110.954	5.963	65.875	123	43	10	1	1	5727816	1	1059		Seoul	1	0
2002-11-25	12.747	62.168	2.596	62.125	134	35	11	2	0	5727816	1	1060		Seoul	1	0
2002-11-26	6.028	71.309	0.571	66.5	143	35	7	3	0	5727816	1	1061		Seoul	1	0
2002-11-27	16.207	37.975	-0.646	46	127	26	11	4	0	5727816	1	1062		Seoul	1	0
2002-11-28	5.528	76.057	2.567	55.083	128	35	12	5	0	5727816	1	1063		Seoul	1	0
2002-11-29	3.189	95.411	7.058	79.042	125	32	5	6	0	5727816	1	1064		Seoul	1	0
2002-11-30	9.688	94.129	4.004	67.75	135	36	13	7	0	5727816	1	1065		Seoul	1	0
2002-12-01	7.778	90.548	4.583	59.917	138	34	13	1	1	5727816	1	1066		Seoul	1	0
2002-12-02	6.55	121.968	7.058	63.083	123	34	13	2	0	5727816	1	1067		Seoul	1	0
2002-12-03	5.352	108.562	7.538	53.667	125	34	8	3	0	5727816	1	1068		Seoul	1	0
2002-12-04	11.483	98.492	11.392	48.583	138	36	9	4	0	5727816	1	1069		Seoul	1	0
2002-12-05	6.283	123.325	7.575	68.458	133	38	9	5	0	5727816	1	1070		Seoul	1	0
2002-12-06	4.911	72.003	6.571	63.792	119	31	9	6	0	5727816	1	1071		Seoul	1	0
2002-12-07	7.215	42.527	5.308	64.583	119	40	8	7	0	5727816	1	1072		Seoul	1	0
2002-12-08	10.369	15.771	1.462	81.5	132	37	9	1	1	5727816	1	1073		Seoul	1	0
2002-12-09	19.71	30.6	-5.171	51.167	123	30	5	2	0	5727816	1	1074		Seoul	1	0
2002-12-10	19.937	33.221	-6.4	41.75	132	35	12	3	0	5727816	1	1075		Seoul	1	0
2002-12-11	19.113	33.042	-5.471	38.083	114	27	6	4	0	5727816	1	1076		Seoul	1	0
2002-12-12	17.118	50.279	-3.896	44.5	113	29	8	5	0	5727816	1	1077		Seoul	1	0
2002-12-13	5.963	95.007	-3.125	44.125	111	28	9	6	0	5727816	1	1078		Seoul	1	0
2002-12-14	4.781	119.161	-0.329	55.875	123	39	10	7	0	5727816	1	1079		Seoul	1	0
2002-12-15	6.766	69.613	4.771	59.75	132	35	13	1	1	5727816	1	1080		Seoul	1	0
2002-12-16	3.48	82.332	5.008	84.042	125	34	7	2	0	5727816	1	1081		Seoul	1	0
2002-12-17	4.823	91.628	2.654	74.542	124	42	9	3	0	5727816	1	1082		Seoul	1	0
2002-12-18	7.042	110.881	3.946	70.5	120	36	9	4	0	5727816	1	1083		Seoul	1	0
2002-12-19	9.073	71.83	3.238	52.292	98	29	5	5	0	5727816	1	1084		Seoul	1	0
2002-12-20	5.625	71.471	4.425	54.25	116	26	7	6	0	5727816	1	1085		Seoul	1	0
2002-12-21	4.763	73.286	6.563	54.542	122	30	13	7	0	5727816	1	1086		Seoul	1	0
2002-12-22	14.276	19.522	6.363	56.042	123	32	8	1	1	5727816	1	1087		Seoul	1	0
2002-12-23	4.688	30.928	5.763	70.542	99	29	13	2	0	5727816	1	1088		Seoul	1	0
2002-12-24	10.094	36.913	2.454	75.833	110	35	6	3	0	5727816	1	1089		Seoul	1	0
2002-12-25	19.859	46.659	-2.408	72.333	102	24	7	4	1	5727816	1	1090		Seoul	1	0
2002-12-26	19.193	31.432	-6.213	46.792	92	20	6	5	0	5727816	1	1091		Seoul	1	0
2002-12-27	10.296	51.298	-4.525	45.75	90	32	3	6	0	5727816	1	1092		Seoul	1	0
2002-12-28	5.773	93.233	-0.938	64.625	108	24	7	7	0	5727816	1	1093		Seoul	1	0
2002-12-29	8.987	74.752	-2.4	51.542	102	27	4	1	1	5727816	1	1094		Seoul	1	0
2002-12-30	5.022	87.595	-2.046	61.583	117	33	7	2	0	5727816	1	1095		Seoul	1	0
2002-12-31	11.868	76.959	-1.287	64.875	121	31	7	3	0	5727816	1	1096		Seoul	1	0
2003-01-01	24.193	60.948	-4.558	47.458	109	27	8	4	1	5822162	1	1097		Seoul	1	0
2003-01-02	8.096	72.858	-4.483	43.042	119	40	9	5	0	5822162	1	1098		Seoul	1	0
2003-01-03	5.672	75.135	-3.462	69.333	106	30	13	6	0	5822162	1	1099		Seoul	1	0
2003-01-04	20.262	65.762	-9.875	61.75	115	25	7	7	0	5822162	1	1100		Seoul	1	0
2003-01-05	24.053	30.815	-12.762	46.708	110	29	11	1	1	5822162	1	1101		Seoul	1	0
2003-01-06	8.301	50.68	-9.338	46.75	116	33	3	2	0	5822162	1	1102		Seoul	1	0
2003-01-07	5.588	96.294	-5.771	54.833	109	24	13	3	0	5822162	1	1103		Seoul	1	0
2003-01-08	8.567	110.989	-3.462	65.292	104	24	7	4	0	5822162	1	1104		Seoul	1	0
2003-01-09	4.039	126.214	0.421	71.833	104	34	6	5	0	5822162	1	1105		Seoul	1	0
2003-01-10	5.675	181.536	0.833	74.958	110	23	11	6	0	5822162	1	1106		Seoul	1	0
2003-01-11	8.123	155.926	0.454	70.375	106	33	5	7	0	5822162	1	1107		Seoul	1	0
2003-01-12	12.106	96.947	3.746	69.75	128	41	9	1	1	5822162	1	1108		Seoul	1	0
2003-01-13	12.661	178.537	5.55	82.125	120	33	5	2	0	5822162	1	1109		Seoul	1	0
2003-01-14	17.891	74.482	-1.846	46.958	100	24	6	3	0	5822162	1	1110		Seoul	1	0
2003-01-15	6.675	60.554	-3.992	43.958	100	24	7	4	0	5822162	1	1111		Seoul	1	0
2003-01-16	4.734	63.434	-0.35	54.75	95	21	5	5	0	5822162	1	1112		Seoul	1	0
2003-01-17	2.342	65.921	2.754	75.917	96	30	6	6	0	5822162	1	1113		Seoul	1	0
2003-01-18	5.942	96.555	1.958	76.5	102	35	4	7	0	5822162	1	1114		Seoul	1	0
2003-01-19	10.824	84.2	0.975	68.292	98	29	2	1	1	5822162	1	1115		Seoul	1	0
2003-01-20	12.75	78.412	-0.475	53.917	106	34	9	2	0	5822162	1	1116		Seoul	1	0
2003-01-21	9.292	69.741	-2.121	48.208	100	24	5	3	0	5822162	1	1117		Seoul	1	0
2003-01-22	5.227	69.698	-2.033	72.667	106	33	8	4	0	5822162	1	1118		Seoul	1	0
2003-01-23	13.636	67.434	-1.358	66.75	103	22	1	5	0	5822162	1	1119		Seoul	1	0
2003-01-24	12.39	70.808	-1.621	50.833	106	23	5	6	0	5822162	1	1120		Seoul	1	0
2003-01-25	5.329	95.285	0.075	47.5	101	25	5	7	0	5822162	1	1121		Seoul	1	0
2003-01-26	5.923	51.354	2.629	66.958	113	33	7	1	1	5822162	1	1122		Seoul	1	0
2003-01-27	10.045	47.65	-1.342	83.292	94	23	3	2	0	5822162	1	1123		Seoul	1	0
2003-01-28	18.307	39.534	-7.867	53.792	105	31	9	3	0	5822162	1	1124		Seoul	1	0
2003-01-29	20.36	64.702	-11.754	44.458	88	25	4	4	0	5822162	1	1125		Seoul	1	0
2003-01-30	11.223	42.383	-7.483	49.042	93	25	3	5	0	5822162	1	1126		Seoul	1	0
2003-01-31	16.92	50.804	-2.479	56.042	73	21	5	6	1	5822162	1	1127		Seoul	1	0
2003-02-01	14.391	64.443	-1.408	51.625	89	30	5	7	1	5822162	1	1128		Seoul	1	0
2003-02-02	14.465	70.6	-0.625	56.417	104	22	4	1	1	5822162	1	1129		Seoul	1	0
2003-02-03	9.8	59.777	-0.525	50.333	102	39	4	2	0	5822162	1	1130		Seoul	1	0
2003-02-04	14.53	52.853	0.571	50.708	111	29	1	3	0	5822162	1	1131		Seoul	1	0
2003-02-05	15.757	60.152	-0.158	46.75	116	34	8	4	0	5822162	1	1132		Seoul	1	0
2003-02-06	13.902	54.886	0.267	56.417	102	22	4	5	0	5822162	1	1133		Seoul	1	0
2003-02-07	5.809	51.959	4.225	64.25	98	17	5	6	0	5822162	1	1134		Seoul	1	0
2003-02-08	7.305	49.301	4.513	76.667	115	25	2	7	0	5822162	1	1135		Seoul	1	0
2003-02-09	4.236	87.492	4.537	79.25	99	22	1	1	1	5822162	1	1136		Seoul	1	0
2003-02-10	11.439	95.046	5.592	71	104	27	5	2	0	5822162	1	1137		Seoul	1	0
2003-02-11	17.962	63.002	-0.179	59.667	91	21	5	3	0	5822162	1	1138		Seoul	1	0
2003-02-12	18.409	40.97	-4.258	44.25	108	31	7	4	0	5822162	1	1139		Seoul	1	0
2003-02-13	18.309	89.321	1.442	62.375	119	27	2	5	0	5822162	1	1140		Seoul	1	0
2003-02-14	12.671	151.284	2.713	55.875	92	20	4	6	0	5822162	1	1141		Seoul	1	0
2003-02-15	9.382	97.895	3.908	39.25	99	21	8	7	0	5822162	1	1142		Seoul	1	0
2003-02-16	23.418	94.08	4.275	46.25	98	29	7	1	1	5822162	1	1143		Seoul	1	0
2003-02-17	6.75	140.36	4.179	57.5	105	37	2	2	0	5822162	1	1144		Seoul	1	0
2003-02-18	5.107	137.141	4.088	72.042	99	25	1	3	0	5822162	1	1145		Seoul	1	0
2003-02-19	6.993	148.821	2.313	78.5	93	25	4	4	0	5822162	1	1146		Seoul	1	0
2003-02-20	21.546	52.894	3.2	51.333	106	36	5	5	0	5822162	1	1147		Seoul	1	0
2003-02-21	4.029	77.045	3.546	61.667	105	28	5	6	0	5822162	1	1148		Seoul	1	0
2003-02-22	15.296	16.633	3.679	86.75	118	19	6	7	0	5822162	1	1149		Seoul	1	0
2003-02-23	21.879	29.51	2.837	73.833	88	24	2	1	1	5822162	1	1150		Seoul	1	0
2003-02-24	13.977	81.476	3.746	76.417	85	25	5	2	0	5822162	1	1151		Seoul	1	0
2003-02-25	10.565	178.749	4.254	69.958	74	24	3	3	0	5822162	1	1152		Seoul	1	0
2003-02-26	7.508	180.076	4.979	67.958	108	37	4	4	0	5822162	1	1153		Seoul	1	0
2003-02-27	24.776	83.064	5.979	55.75	85	20	2	5	0	5822162	1	1154		Seoul	1	0
2003-02-28	13.78	69.634	6.321	58.417	98	17	4	6	0	5822162	1	1155		Seoul	1	0
2003-03-01	17.213	81.688	6.571	68.625	100	28	8	7	1	5822162	1	1156		Seoul	1	0
2003-03-02	18.13	146.38	4.208	72.667	99	20	8	1	1	5822162	1	1157		Seoul	1	0
2003-03-03	26.914	63.811	0.663	57.167	97	20	8	2	0	5822162	1	1158		Seoul	1	0
2003-03-04	21.292	44.88	-1.154	36.125	88	29	3	3	0	5822162	1	1159		Seoul	1	0
2003-03-05	7.664	73.402	2.354	39.833	82	22	3	4	0	5822162	1	1160		Seoul	1	0
2003-03-06	10.502	39.387	3.342	72.542	110	25	2	5	0	5822162	1	1161		Seoul	1	0
2003-03-07	9.097	22.681	2.921	86.167	99	23	4	6	0	5822162	1	1162		Seoul	1	0
2003-03-08	12.019	43.415	2.617	75.75	97	27	4	7	0	5822162	1	1163		Seoul	1	0
2003-03-09	9.826	67.189	3.204	71.708	94	26	1	1	1	5822162	1	1164		Seoul	1	0
2003-03-10	22.435	57.834	4.592	57.875	110	24	4	2	0	5822162	1	1165		Seoul	1	0
2003-03-11	16.738	51.24	5.533	45.875	117	35	4	3	0	5822162	1	1166		Seoul	1	0
2003-03-12	13.806	77.671	6.662	46.292	99	41	2	4	0	5822162	1	1167		Seoul	1	0
2003-03-13	22.322	87.114	5.646	54.042	112	32	8	5	0	5822162	1	1168		Seoul	1	0
2003-03-14	12.946	113.953	5.675	59.667	82	23	3	6	0	5822162	1	1169		Seoul	1	0
2003-03-15	14.292	126.376	8.096	54.083	98	20	6	7	0	5822162	1	1170		Seoul	1	0
2003-03-16	10.222	67.2	6.958	78.208	97	16	7	1	1	5822162	1	1171		Seoul	1	0
2003-03-17	19.908	33.364	6.183	68.792	123	28	6	2	0	5822162	1	1172		Seoul	1	0
2003-03-18	21.071	65.27	6.679	51.333	78	20	3	3	0	5822162	1	1173		Seoul	1	0
2003-03-19	17.876	66.229	7.025	41.542	99	27	4	4	0	5822162	1	1174		Seoul	1	0
2003-03-20	14.697	101.493	7.775	48.5	95	25	2	5	0	5822162	1	1175		Seoul	1	0
2003-03-21	24.656	84.383	9.65	50.125	104	23	6	6	0	5822162	1	1176		Seoul	1	0
2003-03-22	22.241	73.762	9.875	51.083	80	18	3	7	0	5822162	1	1177		Seoul	1	0
2003-03-23	19.009	125.997	9.008	46.375	96	19	4	1	1	5822162	1	1178		Seoul	1	0
2003-03-24	15.019	100.581	8.596	62.208	103	30	1	2	0	5822162	1	1179		Seoul	1	0
2003-03-25	22.193	126.38	7.058	76.125	87	26	3	3	0	5822162	1	1180		Seoul	1	0
2003-03-26	24.409	174.806	9.604	61.708	101	21	6	4	0	5822162	1	1181		Seoul	1	0
2003-03-27	25.394	125.935	8.263	61.333	93	30	1	5	0	5822162	1	1182		Seoul	1	0
2003-03-28	20.529	95.614	6.529	51.375	94	24	1	6	0	5822162	1	1183		Seoul	1	0
2003-03-29	15.459	95.428	7.813	50.333	97	27	6	7	0	5822162	1	1184		Seoul	1	0
2003-03-30	33.462	75.138	12.267	44.292	102	28	8	1	1	5822162	1	1185		Seoul	1	0
2003-03-31	14.386	106.277	15.775	60.042	95	29	4	2	0	5822162	1	1186		Seoul	1	0
2003-04-01	38.347	56.584	16.538	32.667	92	21	9	3	0	5822162	1	1187		Seoul	1	1
2003-04-02	32.208	45.189	14.996	33.375	113	37	8	4	0	5822162	1	1188		Seoul	1	1
2003-04-03	33.577	53.525	13.963	26.625	101	21	5	5	0	5822162	1	1189		Seoul	1	1
2003-04-04	28.121	81.786	14.058	33.667	108	24	6	6	0	5822162	1	1190		Seoul	1	1
2003-04-05	29.281	68.659	12.092	32.083	106	30	4	7	0	5822162	1	1191		Seoul	1	1
2003-04-06	37.394	95.671	11.917	51.208	83	21	2	1	1	5822162	1	1192		Seoul	1	1
2003-04-07	29.874	74.651	11.05	54.833	113	27	3	2	0	5822162	1	1193		Seoul	1	1
2003-04-08	30.09	78.857	10.046	72.917	106	20	4	3	0	5822162	1	1194		Seoul	1	1
2003-04-09	19.015	57.578	8.154	68.833	83	23	3	4	0	5822162	1	1195		Seoul	1	1
2003-04-10	20.614	58.206	11.171	53.833	77	23	3	5	0	5822162	1	1196		Seoul	1	1
2003-04-11	10.834	39.749	9.725	83.542	96	16	4	6	0	5822162	1	1197		Seoul	1	1
2003-04-12	13.877	73.991	10.358	86.333	104	28	5	7	0	5822162	1	1198		Seoul	1	1
2003-04-13	23.893	137.473	11.617	58.417	101	25	2	1	1	5822162	1	1199		Seoul	1	1
2003-04-14	21.402	89.135	13.604	36.958	108	34	3	2	0	5822162	1	1200		Seoul	1	1
2003-04-15	28.368	96.639	14.342	37.417	104	26	4	3	0	5822162	1	1201		Seoul	1	1
2003-04-16	37.377	108.332	16.521	37.583	94	25	5	4	0	5822162	1	1202		Seoul	1	1
2003-04-17	27.853	76.446	18.796	51.333	115	37	5	5	0	5822162	1	1203		Seoul	1	1
2003-04-18	11.62	47.831	17.242	78.542	81	15	2	6	0	5822162	1	1204		Seoul	1	1
2003-04-19	6.351	31.46	10.25	88.25	90	20	6	7	0	5822162	1	1205		Seoul	1	1
2003-04-20	6.508	17.469	9.546	91.917	94	27	2	1	1	5822162	1	1206		Seoul	1	1
2003-04-21	30.207	36.523	13.067	50.958	98	31	5	2	0	5822162	1	1207		Seoul	1	1
2003-04-22	11.368	47.62	12.229	62.833	103	28	9	3	0	5822162	1	1208		Seoul	1	1
2003-04-23	13.924	49.93	11.504	82.75	93	23	7	4	0	5822162	1	1209		Seoul	1	1
2003-04-24	14.148	90.171	14.679	68.917	93	19	5	5	0	5822162	1	1210		Seoul	1	1
2003-04-25	16.688	51.76	12.504	86.25	92	23	1	6	0	5822162	1	1211		Seoul	1	1
2003-04-26	20.013	62.979	14.217	67.708	105	34	2	7	0	5822162	1	1212		Seoul	1	1
2003-04-27	26.637	85.633	15.471	64.083	106	20	9	1	1	5822162	1	1213		Seoul	1	1
2003-04-28	27.848	78.558	17.658	55.667	105	21	4	2	0	5822162	1	1214		Seoul	1	1
2003-04-29	13.522	54.584	13.317	87.292	96	25	4	3	0	5822162	1	1215		Seoul	1	1
2003-04-30	31.527	101.263	13.846	52.875	88	18	4	4	0	5822162	1	1216		Seoul	1	1
2003-05-01	32.68	99.052	15.821	52.292	82	21	4	5	0	5822162	1	1217		Seoul	1	1
2003-05-02	45.593	109.11	17.554	41.208	114	30	3	6	0	5822162	1	1218		Seoul	1	1
2003-05-03	34.919	95.68	17.983	40.583	98	21	5	7	0	5822162	1	1219		Seoul	1	1
2003-05-04	46.97	81.322	20.767	46.417	111	28	1	1	1	5822162	1	1220		Seoul	1	1
2003-05-05	57.505	91.257	22.312	47.083	101	32	6	2	1	5822162	1	1221		Seoul	1	1
2003-05-06	18.807	78.898	18.317	72.042	92	23	7	3	0	5822162	1	1222		Seoul	1	1
2003-05-07	4.783	24.95	15.004	92.458	92	29	3	4	0	5822162	1	1223		Seoul	1	1
2003-05-08	34.235	37.767	14.121	49	103	27	8	5	0	5822162	1	1224		Seoul	1	1
2003-05-09	24.712	61.117	14.7	58.125	99	25	5	6	0	5822162	1	1225		Seoul	1	1
2003-05-10	26.606	81.486	15.921	51.375	106	33	5	7	0	5822162	1	1226		Seoul	1	1
2003-05-11	39.189	98.193	17.15	51.167	92	21	7	1	1	5822162	1	1227		Seoul	1	1
2003-05-12	32.804	98.022	18.463	50.083	108	22	6	2	0	5822162	1	1228		Seoul	1	1
2003-05-13	56.842	123.18	21	48.667	96	21	1	3	0	5822162	1	1229		Seoul	1	1
2003-05-14	49.461	88.275	22.342	49.167	96	24	5	4	0	5822162	1	1230		Seoul	1	1
2003-05-15	40.318	49.428	21.158	46.417	114	25	11	5	0	5822162	1	1231		Seoul	1	1
2003-05-16	43.705	82.455	20.192	44.375	82	21	1	6	0	5822162	1	1232		Seoul	1	1
2003-05-17	44.392	122.807	19.788	62.333	84	25	5	7	0	5822162	1	1233		Seoul	1	1
2003-05-18	35.415	82.973	17.663	66.417	94	28	6	1	1	5822162	1	1234		Seoul	1	1
2003-05-19	21.694	115.37	18.279	64.292	103	20	6	2	0	5822162	1	1235		Seoul	1	1
2003-05-20	15.959	112.607	18.513	61.583	80	14	6	3	0	5822162	1	1236		Seoul	1	1
2003-05-21	25.671	163.12	19.213	64.208	101	16	6	4	0	5822162	1	1237		Seoul	1	1
2003-05-22	39.817	221.735	20.692	61.25	97	21	3	5	0	5822162	1	1238		Seoul	1	1
2003-05-23	38.039	216.65	20.817	52.667	88	18	8	6	0	5822162	1	1239		Seoul	1	1
2003-05-24	35.671	207.368	20.775	59.333	91	19	8	7	0	5822162	1	1240		Seoul	1	1
2003-05-25	34.494	51.529	17.258	77.667	107	31	5	1	1	5822162	1	1241		Seoul	1	1
2003-05-26	42.823	49.808	21.508	57.792	97	16	6	2	0	5822162	1	1242		Seoul	1	1
2003-05-27	47.573	61.415	23.908	57.292	104	35	5	3	0	5822162	1	1243		Seoul	1	1
2003-05-28	47.813	48.942	25.154	45.917	95	21	2	4	0	5822162	1	1244		Seoul	1	1
2003-05-29	20.754	45.906	22.983	61.583	90	19	5	5	0	5822162	1	1245		Seoul	1	1
2003-05-30	17.383	37.49	21.683	77.458	94	20	3	6	0	5822162	1	1246		Seoul	1	1
2003-05-31	38.568	29.303	23.946	55.75	94	27	3	7	0	5822162	1	1247		Seoul	1	1
2003-06-01	44.641	76.335	23.542	51.917	102	21	2	1	1	5822162	1	1248		Seoul	1	1
2003-06-02	43.157	73.339	22.6	39.833	112	31	4	2	0	5822162	1	1249		Seoul	1	1
2003-06-03	44.826	81.169	22.033	37.208	111	20	5	3	0	5822162	1	1250		Seoul	1	1
2003-06-04	41.134	87.29	21.696	37.333	84	24	4	4	0	5822162	1	1251		Seoul	1	1
2003-06-05	41.259	103.602	22.467	48.75	81	25	5	5	0	5822162	1	1252		Seoul	1	1
2003-06-06	23.909	129.877	18.713	69.875	80	23	1	6	1	5822162	1	1253		Seoul	1	1
2003-06-07	35.912	85.206	20.692	60.542	85	30	2	7	0	5822162	1	1254		Seoul	1	1
2003-06-08	49.165	79.707	24.075	56.375	93	26	3	1	1	5822162	1	1255		Seoul	1	1
2003-06-09	57.142	67.128	25.825	44.375	80	27	1	2	0	5822162	1	1256		Seoul	1	1
2003-06-10	30.155	63.381	22.975	55.958	94	26	5	3	0	5822162	1	1257		Seoul	1	1
2003-06-11	18.22	71.227	21.046	79.208	80	20	2	4	0	5822162	1	1258		Seoul	1	1
2003-06-12	6.446	30.316	19.242	91.583	72	23	4	5	0	5822162	1	1259		Seoul	1	1
2003-06-13	31.867	82.707	20.192	74	84	25	4	6	0	5822162	1	1260		Seoul	1	1
2003-06-14	32.511	81.543	20.254	74.583	99	21	5	7	0	5822162	1	1261		Seoul	1	1
2003-06-15	9.72	78.071	18.021	89.917	87	25	3	1	1	5822162	1	1262		Seoul	1	1
2003-06-16	21.59	82.931	20.392	79.792	105	31	5	2	0	5822162	1	1263		Seoul	1	1
2003-06-17	41.035	116.637	22.213	69	78	20	5	3	0	5822162	1	1264		Seoul	1	1
2003-06-18	50.227	119.271	22.463	65.583	92	19	4	4	0	5822162	1	1265		Seoul	1	1
2003-06-19	31.584	118.787	23.233	67.042	100	19	1	5	0	5822162	1	1266		Seoul	1	1
2003-06-20	28.446	75.511	21.954	71.333	85	21	5	6	0	5822162	1	1267		Seoul	1	1
2003-06-21	16.019	62.99	23.425	71.167	99	19	3	7	0	5822162	1	1268		Seoul	1	1
2003-06-22	38.44	76.081	24.529	68.208	103	24	3	1	1	5822162	1	1269		Seoul	1	1
2003-06-23	20.522	87.878	21.504	85.208	90	27	3	2	0	5822162	1	1270		Seoul	1	1
2003-06-24	19.872	44.339	16.742	90.708	85	16	1	3	0	5822162	1	1271		Seoul	1	1
2003-06-25	10.426	69.872	19.063	83.667	105	24	6	4	0	5822162	1	1272		Seoul	1	1
2003-06-26	37.09	113.259	22.271	74.625	95	28	2	5	0	5822162	1	1273		Seoul	1	1
2003-06-27	14.295	69.358	20.058	88.792	108	30	1	6	0	5822162	1	1274		Seoul	1	1
2003-06-28	38.602	21.562	22.763	68.542	102	22	3	7	0	5822162	1	1275		Seoul	1	1
2003-06-29	19.513	78.193	19.775	88.625	99	30	5	1	1	5822162	1	1276		Seoul	1	1
2003-06-30	33.227	135.62	22.8	74.667	86	23	5	2	0	5822162	1	1277		Seoul	1	1
2003-07-01	25.291	161.656	22.987	74.875	87	20	5	3	0	5822162	1	1278		Seoul	1	1
2003-07-02	46.968	128.508	24.692	69.583	92	22	9	4	0	5822162	1	1279		Seoul	1	1
2003-07-03	32.405	29.142	21.479	72.417	90	19	5	5	0	5822162	1	1280		Seoul	1	1
2003-07-04	22.256	27.361	22.288	68.542	94	26	3	6	0	5822162	1	1281		Seoul	1	1
2003-07-05	41.69	47.711	25.013	66.583	87	21	3	7	0	5822162	1	1282		Seoul	1	1
2003-07-06	28.19	89.985	24.525	72.708	99	24	6	1	1	5822162	1	1283		Seoul	1	1
2003-07-07	34.54	25.992	25.129	65.417	94	21	3	2	0	5822162	1	1284		Seoul	1	1
2003-07-08	29.264	28.164	25.671	65.833	109	28	6	3	0	5822162	1	1285		Seoul	1	1
2003-07-09	8.182	38.404	21.888	95.167	76	20	7	4	0	5822162	1	1286		Seoul	1	1
2003-07-10	16.44	49.285	23.225	79.542	96	25	8	5	0	5822162	1	1287		Seoul	1	1
2003-07-11	36.491	70.661	25.054	67.667	89	21	3	6	0	5822162	1	1288		Seoul	1	1
2003-07-12	13.587	73.147	23.429	77	85	25	2	7	0	5822162	1	1289		Seoul	1	1
2003-07-13	40.369	29.863	24.496	60.792	99	26	5	1	1	5822162	1	1290		Seoul	1	1
2003-07-14	30.05	31.208	23.608	59.042	82	23	2	2	0	5822162	1	1291		Seoul	1	1
2003-07-15	34.189	64.739	24.725	69.375	81	12	6	3	0	5822162	1	1292		Seoul	1	1
2003-07-16	37.439	75.532	24.871	71.25	111	25	6	4	0	5822162	1	1293		Seoul	1	1
2003-07-17	32.605	61.44	24.346	69.667	84	21	2	5	0	5822162	1	1294		Seoul	1	1
2003-07-18	10.64	22.033	19.875	89.625	97	22	7	6	0	5822162	1	1295		Seoul	1	1
2003-07-19	25.03	66.499	20.338	86.5	78	18	4	7	0	5822162	1	1296		Seoul	1	1
2003-07-20	35.827	99.63	23.612	80.667	102	20	3	1	1	5822162	1	1297		Seoul	1	1
2003-07-21	19.118	80.015	25.554	80.917	94	19	3	2	0	5822162	1	1298		Seoul	1	1
2003-07-22	5.095	35.225	22.933	93.25	81	32	3	3	0	5822162	1	1299		Seoul	1	1
2003-07-23	9.953	30.103	22.417	86.125	100	14	0	4	0	5822162	1	1300		Seoul	1	1
2003-07-24	29.759	62.655	24.596	75.083	101	28	3	5	0	5822162	1	1301		Seoul	1	1
2003-07-25	28.19	30.979	25.992	72.083	86	16	7	6	0	5822162	1	1302		Seoul	1	1
2003-07-26	21.411	22.934	25.592	65.833	89	15	2	7	0	5822162	1	1303		Seoul	1	1
2003-07-27	6.846	16.804	21.117	89.458	95	21	3	1	1	5822162	1	1304		Seoul	1	1
2003-07-28	8.347	26.676	22.229	85.375	94	25	4	2	0	5822162	1	1305		Seoul	1	1
2003-07-29	17.639	17.873	24.521	81.625	89	30	4	3	0	5822162	1	1306		Seoul	1	1
2003-07-30	31.817	31.988	26.146	67.042	92	20	3	4	0	5822162	1	1307		Seoul	1	1
2003-07-31	43.679	71.445	26.354	69.917	124	33	1	5	0	5822162	1	1308		Seoul	1	1
2003-08-01	29.557	110.459	25.767	77.417	101	23	4	6	0	5822162	1	1309		Seoul	1	1
2003-08-02	19.771	50.297	25.017	80.5	93	19	3	7	0	5822162	1	1310		Seoul	1	1
2003-08-03	7.523	57.404	25.171	90.458	97	22	6	1	1	5822162	1	1311		Seoul	1	1
2003-08-04	16.869	96.191	26.638	81.25	104	17	4	2	0	5822162	1	1312		Seoul	1	1
2003-08-05	33.507	65.083	25.921	78.458	103	25	2	3	0	5822162	1	1313		Seoul	1	1
2003-08-06	23.556	34.917	23.471	81.542	98	24	3	4	0	5822162	1	1314		Seoul	1	1
2003-08-07	20.374	36.151	22.683	81.625	67	18	3	5	0	5822162	1	1315		Seoul	1	1
2003-08-08	39.292	52.725	24.9	72.292	90	14	5	6	0	5822162	1	1316		Seoul	1	1
2003-08-09	28.921	47.523	26.571	63.542	79	21	4	7	0	5822162	1	1317		Seoul	1	1
2003-08-10	27.157	92.673	24.263	78.917	98	17	4	1	1	5822162	1	1318		Seoul	1	1
2003-08-11	22.298	50.837	23.663	79.042	84	20	3	2	0	5822162	1	1319		Seoul	1	1
2003-08-12	29.511	61.14	24.817	65.458	98	22	6	3	0	5822162	1	1320		Seoul	1	1
2003-08-13	22.749	52.815	24.746	61.458	97	17	8	4	0	5822162	1	1321		Seoul	1	1
2003-08-14	31.774	28.627	24.817	52.583	93	18	6	5	0	5822162	1	1322		Seoul	1	1
2003-08-15	28.892	20.041	24.813	50.875	91	18	2	6	1	5822162	1	1323		Seoul	1	1
2003-08-16	22.874	22.495	23.562	61.208	111	21	5	7	0	5822162	1	1324		Seoul	1	1
2003-08-17	23.272	21.335	22.912	68.292	85	16	7	1	1	5822162	1	1325		Seoul	1	1
2003-08-18	11.735	23.203	21.408	83.542	98	25	6	2	0	5822162	1	1326		Seoul	1	1
2003-08-19	4.357	23.905	21.708	85.333	96	22	3	3	0	5822162	1	1327		Seoul	1	1
2003-08-20	5.453	33.593	24.558	88.625	92	27	3	4	0	5822162	1	1328		Seoul	1	1
2003-08-21	7.717	44.032	26.346	84.583	105	29	6	5	0	5822162	1	1329		Seoul	1	1
2003-08-22	11.416	48.34	26.975	78.667	107	27	4	6	0	5822162	1	1330		Seoul	1	1
2003-08-23	4.719	43.025	24.604	89.792	84	21	6	7	0	5822162	1	1331		Seoul	1	1
2003-08-24	5.386	21.131	22.754	92.958	77	20	2	1	1	5822162	1	1332		Seoul	1	1
2003-08-25	26.543	27.052	25.025	77.208	92	24	4	2	0	5822162	1	1333		Seoul	1	1
2003-08-26	10.985	72.57	24.138	79.542	96	21	3	3	0	5822162	1	1334		Seoul	1	1
2003-08-27	9.856	56.413	21.558	89.833	81	14	3	4	0	5822162	1	1335		Seoul	1	1
2003-08-28	28.448	17.424	23.95	75.917	91	17	2	5	0	5822162	1	1336		Seoul	1	1
2003-08-29	10.822	65.161	22.375	79.625	85	21	4	6	0	5822162	1	1337		Seoul	1	1
2003-08-30	9.041	62.569	20.258	84.292	77	15	1	7	0	5822162	1	1338		Seoul	1	1
2003-08-31	29.537	26.847	20.971	73.875	82	25	1	1	1	5822162	1	1339		Seoul	1	1
2003-09-01	13.312	52.582	21.925	77.917	102	24	3	2	0	5822162	1	1340		Seoul	1	1
2003-09-02	5.355	45.307	19.163	87.167	88	24	4	3	0	5822162	1	1341		Seoul	1	1
2003-09-03	6.939	77.678	20.775	84	106	22	4	4	0	5822162	1	1342		Seoul	1	1
2003-09-04	14.913	78.572	21.979	75.792	89	23	2	5	0	5822162	1	1343		Seoul	1	1
2003-09-05	8.472	37.308	22.883	84.708	108	20	5	6	0	5822162	1	1344		Seoul	1	1
2003-09-06	20.704	41.113	22.167	76.625	85	14	5	7	0	5822162	1	1345		Seoul	1	1
2003-09-07	5.701	34.661	21.213	91.208	86	18	2	1	1	5822162	1	1346		Seoul	1	1
2003-09-08	23.206	31.538	23.196	75.292	89	17	1	2	0	5822162	1	1347		Seoul	1	1
2003-09-09	11.066	34.167	18.938	89.375	104	22	5	3	0	5822162	1	1348		Seoul	1	1
2003-09-10	31.006	39.308	20.738	77.625	91	27	3	4	1	5822162	1	1349		Seoul	1	1
2003-09-11	16.967	58.747	21.638	77.125	81	22	4	5	1	5822162	1	1350		Seoul	1	1
2003-09-12	16.399	24.31	21.321	85.625	100	24	5	6	1	5822162	1	1351		Seoul	1	1
2003-09-13	20.074	35.065	22.087	79.583	95	17	5	7	0	5822162	1	1352		Seoul	1	1
2003-09-14	43.532	107.101	22.083	77.708	89	18	5	1	1	5822162	1	1353		Seoul	1	1
2003-09-15	40.034	145.724	23.217	70.75	101	24	6	2	0	5822162	1	1354		Seoul	1	1
2003-09-16	32.276	146.892	22.5	74.417	97	25	4	3	0	5822162	1	1355		Seoul	1	1
2003-09-17	15.05	143.722	23.058	77.333	103	27	4	4	0	5822162	1	1356		Seoul	1	1
2003-09-18	4.955	73.037	20.583	91	84	28	4	5	0	5822162	1	1357		Seoul	1	1
2003-09-19	17.896	11.7	20.996	68.25	96	27	3	6	0	5822162	1	1358		Seoul	1	1
2003-09-20	25.847	16.766	20.658	53.375	97	26	4	7	0	5822162	1	1359		Seoul	1	1
2003-09-21	26.103	20.45	19.279	57.542	87	20	6	1	1	5822162	1	1360		Seoul	1	1
2003-09-22	20.249	24.816	18.821	53.708	103	19	2	2	0	5822162	1	1361		Seoul	1	1
2003-09-23	23.745	27.032	18.708	52.875	113	27	3	3	0	5822162	1	1362		Seoul	1	1
2003-09-24	22.467	22.844	18.704	56.833	86	22	6	4	0	5822162	1	1363		Seoul	1	1
2003-09-25	21.431	34.651	20.167	63.667	108	22	3	5	0	5822162	1	1364		Seoul	1	1
2003-09-26	30.875	50.141	20.333	64.625	99	27	2	6	0	5822162	1	1365		Seoul	1	1
2003-09-27	23.23	60.369	20.279	58	103	31	3	7	0	5822162	1	1366		Seoul	1	1
2003-09-28	15.366	56.63	20.508	63	102	30	2	1	1	5822162	1	1367		Seoul	1	1
2003-09-29	23.682	46.684	19.862	61.292	108	28	2	2	0	5822162	1	1368		Seoul	1	1
2003-09-30	24.817	40.168	19.138	64.708	100	28	6	3	0	5822162	1	1369		Seoul	1	1
2003-10-01	3.051	40.23	16.075	87.875	101	33	6	4	0	5822162	1	1370		Seoul	1	0
2003-10-02	17.601	41.779	15.275	61.25	114	23	7	5	0	5822162	1	1371		Seoul	1	0
2003-10-03	21.994	31.331	15.038	53.458	67	17	3	6	1	5822162	1	1372		Seoul	1	0
2003-10-04	21.581	32.609	15.338	45.542	96	31	4	7	0	5822162	1	1373		Seoul	1	0
2003-10-05	8.517	51.509	15.125	58.875	79	20	3	1	1	5822162	1	1374		Seoul	1	0
2003-10-06	22.046	73.394	16.05	71.958	107	35	2	2	0	5822162	1	1375		Seoul	1	0
2003-10-07	23.23	89.936	16.613	66.25	86	24	3	3	0	5822162	1	1376		Seoul	1	0
2003-10-08	25.022	70.012	17.938	59.75	105	23	4	4	0	5822162	1	1377		Seoul	1	0
2003-10-09	21.922	67.099	18.979	62.125	108	27	5	5	0	5822162	1	1378		Seoul	1	0
2003-10-10	18.767	71.957	19.629	63.417	96	23	3	6	0	5822162	1	1379		Seoul	1	0
2003-10-11	16.305	58.913	19.971	59.583	120	30	7	7	0	5822162	1	1380		Seoul	1	0
2003-10-12	21.714	35.661	19.237	74.042	94	15	4	1	1	5822162	1	1381		Seoul	1	0
2003-10-13	11.95	15.055	15.583	80.667	94	23	4	2	0	5822162	1	1382		Seoul	1	0
2003-10-14	15.221	26.042	13.492	64.083	87	25	5	3	0	5822162	1	1383		Seoul	1	0
2003-10-15	21.647	37.402	11.95	52.417	113	29	4	4	0	5822162	1	1384		Seoul	1	0
2003-10-16	21.498	42.955	13.713	58.125	111	26	4	5	0	5822162	1	1385		Seoul	1	0
2003-10-17	20.841	48.333	13.679	69.208	101	25	2	6	0	5822162	1	1386		Seoul	1	0
2003-10-18	21.174	57.151	14.058	56.917	86	23	3	7	0	5822162	1	1387		Seoul	1	0
2003-10-19	17.383	47.81	12.117	48.917	109	36	3	1	1	5822162	1	1388		Seoul	1	0
2003-10-20	5.789	65.375	12.325	61.333	98	20	5	2	0	5822162	1	1389		Seoul	1	0
2003-10-21	3.169	89.199	11.554	85.042	103	22	0	3	0	5822162	1	1390		Seoul	1	0
2003-10-22	22.753	60.8	11.796	67.833	93	28	2	4	0	5822162	1	1391		Seoul	1	0
2003-10-23	20.889	30.656	8.483	39.25	113	33	6	5	0	5822162	1	1392		Seoul	1	0
2003-10-24	16.018	49.93	10.358	62.083	104	36	6	6	0	5822162	1	1393		Seoul	1	0
2003-10-25	21.427	49.458	12.446	55.542	111	23	10	7	0	5822162	1	1394		Seoul	1	0
2003-10-26	15.556	41.121	10.617	54.625	128	30	10	1	1	5822162	1	1395		Seoul	1	0
2003-10-27	22.213	67.356	14.021	56.458	113	26	4	2	0	5822162	1	1396		Seoul	1	0
2003-10-28	21.213	32.339	8.533	52.083	111	33	7	3	0	5822162	1	1397		Seoul	1	0
2003-10-29	15.006	36.263	7.508	50	110	26	1	4	0	5822162	1	1398		Seoul	1	0
2003-10-30	5.49	83.699	10.754	54.833	111	25	6	5	0	5822162	1	1399		Seoul	1	0
2003-10-31	4.033	145.437	13.854	57.375	115	39	4	6	0	5822162	1	1400		Seoul	1	0
2003-11-01	13.109	138.887	14.3	69.083	91	29	7	7	0	5822162	1	1401		Seoul	1	0
2003-11-02	13.667	87.822	16.458	78.292	135	37	8	1	1	5822162	1	1402		Seoul	1	0
2003-11-03	21.815	43.941	12.483	54.125	99	29	4	2	0	5822162	1	1403		Seoul	1	0
2003-11-04	8.996	63.607	10.058	38.917	112	29	2	3	0	5822162	1	1404		Seoul	1	0
2003-11-05	9.59	86.572	13.542	49.083	101	27	2	4	0	5822162	1	1405		Seoul	1	0
2003-11-06	9.178	114.051	14.329	65.833	90	25	2	5	0	5822162	1	1406		Seoul	1	0
2003-11-07	1.895	137.011	12.458	85.5	90	22	4	6	0	5822162	1	1407		Seoul	1	0
2003-11-08	1.897	26.461	9.571	95.792	98	26	5	7	0	5822162	1	1408		Seoul	1	0
2003-11-09	7.167	22.919	10.871	79.875	102	20	6	1	1	5822162	1	1409		Seoul	1	0
2003-11-10	4.958	24.665	11.888	74	90	25	4	2	0	5822162	1	1410		Seoul	1	0
2003-11-11	8.544	20.633	9.963	83.625	109	18	4	3	0	5822162	1	1411		Seoul	1	0
2003-11-12	4.851	22.491	8.829	82.708	109	16	7	4	0	5822162	1	1412		Seoul	1	0
2003-11-13	11.196	29.896	8.217	71.958	101	26	5	5	0	5822162	1	1413		Seoul	1	0
2003-11-14	5.188	74.798	8.646	70.875	99	24	7	6	0	5822162	1	1414		Seoul	1	0
2003-11-15	6.741	80.941	10.846	71.667	103	22	3	7	0	5822162	1	1415		Seoul	1	0
2003-11-16	22.116	49.828	5.137	40.625	94	21	5	1	1	5822162	1	1416		Seoul	1	0
2003-11-17	7.418	73.587	5.438	45.5	105	32	3	2	0	5822162	1	1417		Seoul	1	0
2003-11-18	3.951	99.462	8.575	55.125	122	34	8	3	0	5822162	1	1418		Seoul	1	0
2003-11-19	8.417	66.402	12.813	50.833	96	23	5	4	0	5822162	1	1419		Seoul	1	0
2003-11-20	2.605	39.93	12.363	79.625	105	26	1	5	0	5822162	1	1420		Seoul	1	0
2003-11-21	16.739	48.978	5.129	60.917	99	25	3	6	0	5822162	1	1421		Seoul	1	0
2003-11-22	19.839	33.336	-0.092	36.875	112	32	5	7	0	5822162	1	1422		Seoul	1	0
2003-11-23	11.491	49.753	2.688	42.417	83	29	9	1	1	5822162	1	1423		Seoul	1	0
2003-11-24	3.08	61.393	6.246	40.625	114	24	2	2	0	5822162	1	1424		Seoul	1	0
2003-11-25	7.636	63.856	8.071	76.125	88	20	4	3	0	5822162	1	1425		Seoul	1	0
2003-11-26	5.385	44.3	9.413	73.292	103	28	6	4	0	5822162	1	1426		Seoul	1	0
2003-11-27	9.942	17.004	9.625	70.292	137	28	8	5	0	5822162	1	1427		Seoul	1	0
2003-11-28	9.14	19.602	11.525	74.5	106	25	4	6	0	5822162	1	1428		Seoul	1	0
2003-11-29	5.589	36.381	8.783	87.583	98	28	3	7	0	5822162	1	1429		Seoul	1	0
2003-11-30	6.182	59.297	7.821	77.333	104	20	7	1	1	5822162	1	1430		Seoul	1	0
2003-12-01	4.329	80.283	7.167	78.208	101	30	6	2	0	5822162	1	1431		Seoul	1	0
2003-12-02	10.336	124.79	5.846	64.708	91	20	3	3	0	5822162	1	1432		Seoul	1	0
2003-12-03	10.07	83.898	3.371	52.25	79	18	2	4	0	5822162	1	1433		Seoul	1	0
2003-12-04	7.163	51.231	2.004	35.458	107	29	5	5	0	5822162	1	1434		Seoul	1	0
2003-12-05	3.409	60.556	6.004	47.708	107	23	5	6	0	5822162	1	1435		Seoul	1	0
2003-12-06	13.801	42.207	3.871	70.5	107	30	6	7	0	5822162	1	1436		Seoul	1	0
2003-12-07	22.534	24.128	-4.85	46.208	101	24	5	1	1	5822162	1	1437		Seoul	1	0
2003-12-08	9.285	43.264	-0.813	67.542	111	25	3	2	0	5822162	1	1438		Seoul	1	0
2003-12-09	6.176	48.541	-2.733	49.042	106	26	1	3	0	5822162	1	1439		Seoul	1	0
2003-12-10	4.907	78.911	-0.521	51	112	27	6	4	0	5822162	1	1440		Seoul	1	0
2003-12-11	11.316	51.085	2.508	53	108	26	2	5	0	5822162	1	1441		Seoul	1	0
2003-12-12	11.692	58.334	0.129	63.833	102	29	5	6	0	5822162	1	1442		Seoul	1	0
2003-12-13	4.591	81.517	0.287	61.792	96	29	5	7	0	5822162	1	1443		Seoul	1	0
2003-12-14	10.878	61.016	1.613	62.708	102	30	5	1	1	5822162	1	1444		Seoul	1	0
2003-12-15	16.631	49.925	-0.033	51.375	121	33	6	2	0	5822162	1	1445		Seoul	1	0
2003-12-16	5.037	55.857	0.967	58.333	125	36	4	3	0	5822162	1	1446		Seoul	1	0
2003-12-17	17.404	50.926	-0.404	60.917	107	26	3	4	0	5822162	1	1447		Seoul	1	0
2003-12-18	9.034	65.414	-3.392	57.792	97	18	6	5	0	5822162	1	1448		Seoul	1	0
2003-12-19	15.631	44.068	-5.283	45.417	107	31	5	6	0	5822162	1	1449		Seoul	1	0
2003-12-20	16.227	27.981	-4.917	38.333	113	40	3	7	0	5822162	1	1450		Seoul	1	0
2003-12-21	5.828	49.633	-1.521	57.208	107	23	1	1	1	5822162	1	1451		Seoul	1	0
2003-12-22	6.605	112.54	3.263	74.875	103	29	7	2	0	5822162	1	1452		Seoul	1	0
2003-12-23	8.399	155.593	4.5	81.292	109	28	7	3	0	5822162	1	1453		Seoul	1	0
2003-12-24	2.628	244.173	2.787	91.583	110	28	5	4	0	5822162	1	1454		Seoul	1	0
2003-12-25	15.289	177.42	1.042	64.75	105	23	5	5	1	5822162	1	1455		Seoul	1	0
2003-12-26	13.734	129.843	-3.679	44.833	112	23	7	6	0	5822162	1	1456		Seoul	1	0
2003-12-27	7.344	48.619	-3.087	45.75	88	25	4	7	0	5822162	1	1457		Seoul	1	0
2003-12-28	6.124	55.929	2.088	59.458	86	15	1	1	1	5822162	1	1458		Seoul	1	0
2003-12-29	10.33	72.543	4.475	66.333	113	25	8	2	0	5822162	1	1459		Seoul	1	0
2003-12-30	4.836	55.882	0.254	47.542	105	28	5	3	0	5822162	1	1460		Seoul	1	0
2003-12-31	4.786	103.849	2.713	65.75	106	33	2	4	0	5822162	1	1461		Seoul	1	0
2004-01-01	10.476	152.981	3.746	73.292	107	34	5	5	1	5928565	1	1462		Seoul	1	0
2004-01-02	15.278	83.37	3.204	66.125	111	33	4	6	0	5928565	1	1463		Seoul	1	0
2004-01-03	14.788	81.019	3.871	53.083	104	26	7	7	0	5928565	1	1464		Seoul	1	0
2004-01-04	8.639	56.618	1.996	38.458	107	30	5	1	1	5928565	1	1465		Seoul	1	0
2004-01-05	3.431	81.784	2.754	50.792	113	29	8	2	0	5928565	1	1466		Seoul	1	0
2004-01-06	3.883	133.482	4.475	70.375	86	25	1	3	0	5928565	1	1467		Seoul	1	0
2004-01-07	14.308	114.424	1.958	66.208	111	36	5	4	0	5928565	1	1468		Seoul	1	0
2004-01-08	6.852	75.276	0.358	40.042	107	22	5	5	0	5928565	1	1469		Seoul	1	0
2004-01-09	5.594	72.361	1.788	55.125	100	32	6	6	0	5928565	1	1470		Seoul	1	0
2004-01-10	17.751	78.228	-0.046	44.625	90	24	5	7	0	5928565	1	1471		Seoul	1	0
2004-01-11	6.526	76.419	-0.658	39.292	100	22	6	1	1	5928565	1	1472		Seoul	1	0
2004-01-12	3.058	74.001	-0.592	70.292	101	28	5	2	0	5928565	1	1473		Seoul	1	0
2004-01-13	19.196	43.524	-6.5	58.292	87	24	3	3	0	5928565	1	1474		Seoul	1	0
2004-01-14	6.392	45.02	-5.225	47.375	104	33	10	4	0	5928565	1	1475		Seoul	1	0
2004-01-15	5.884	76.943	-1.379	64.208	97	21	7	5	0	5928565	1	1476		Seoul	1	0
2004-01-16	5.486	94.225	1.208	66.75	96	28	1	6	0	5928565	1	1477		Seoul	1	0
2004-01-17	3.038	46.601	1.283	88.542	93	28	6	7	0	5928565	1	1478		Seoul	1	0
2004-01-18	6.556	58.947	0.346	89.375	81	24	5	1	1	5928565	1	1479		Seoul	1	0
2004-01-19	15.567	54.522	-0.892	62.042	109	38	2	2	0	5928565	1	1480		Seoul	1	0
2004-01-20	18.477	40.121	-4.033	52.875	108	35	6	3	0	5928565	1	1481		Seoul	1	0
2004-01-21	22.092	37.025	-14.004	46.583	86	20	5	4	1	5928565	1	1482		Seoul	1	0
2004-01-22	21.784	32.625	-13.104	49.833	99	27	4	5	1	5928565	1	1483		Seoul	1	0
2004-01-23	17.908	35.655	-8.875	51.292	105	31	1	6	1	5928565	1	1484		Seoul	1	0
2004-01-24	20.023	38.732	-7.229	52.625	105	25	6	7	0	5928565	1	1485		Seoul	1	0
2004-01-25	20.286	41.006	-7.092	61.458	97	25	7	1	1	5928565	1	1486		Seoul	1	0
2004-01-26	9.907	45.532	-5.921	63.833	111	27	10	2	0	5928565	1	1487		Seoul	1	0
2004-01-27	14.707	57.31	-4.096	54.125	98	27	6	3	0	5928565	1	1488		Seoul	1	0
2004-01-28	8.595	58.25	-0.533	61.375	100	21	5	4	0	5928565	1	1489		Seoul	1	0
2004-01-29	11.294	71.785	2.271	66.5	100	26	1	5	0	5928565	1	1490		Seoul	1	0
2004-01-30	10.538	103.309	1.792	66.875	98	29	3	6	0	5928565	1	1491		Seoul	1	0
2004-01-31	5.043	129.61	1.85	66.125	123	28	5	7	0	5928565	1	1492		Seoul	1	0
2004-02-01	5.516	134.865	2.963	60.167	94	32	6	1	1	5928565	1	1493		Seoul	1	0
2004-02-02	20.361	66.029	-1.4	45.375	118	26	3	2	0	5928565	1	1494		Seoul	1	0
2004-02-03	21.367	44.275	-4.192	43.833	89	24	2	3	0	5928565	1	1495		Seoul	1	0
2004-02-04	15.592	46.929	-1.604	54.833	99	28	6	4	0	5928565	1	1496		Seoul	1	0
2004-02-05	20.817	44.627	-4.754	41.875	92	23	4	5	0	5928565	1	1497		Seoul	1	0
2004-02-06	12.689	42.56	-4.108	60.75	110	32	9	6	0	5928565	1	1498		Seoul	1	0
2004-02-07	19.178	37.341	-3.862	58.75	100	27	2	7	0	5928565	1	1499		Seoul	1	0
2004-02-08	17.197	46.228	-0.092	59.25	101	29	4	1	1	5928565	1	1500		Seoul	1	0
2004-02-09	9.543	47.499	-2.233	44.375	106	26	7	2	0	5928565	1	1501		Seoul	1	0
2004-02-10	5.378	72.46	-0.408	47.75	92	23	4	3	0	5928565	1	1502		Seoul	1	0
2004-02-11	12.248	97.186	2.329	66.667	116	30	7	4	0	5928565	1	1503		Seoul	1	0
2004-02-12	14.103	66.893	1.942	57.208	93	23	6	5	0	5928565	1	1504		Seoul	1	0
2004-02-13	10.612	57.503	3.529	55.25	115	31	6	6	0	5928565	1	1505		Seoul	1	0
2004-02-14	22.911	69.816	3.671	56.292	90	24	4	7	0	5928565	1	1506		Seoul	1	0
2004-02-15	21.321	57.371	3.458	52.417	100	27	6	1	1	5928565	1	1507		Seoul	1	0
2004-02-16	13.731	75.666	4.054	58.125	111	26	5	2	0	5928565	1	1508		Seoul	1	0
2004-02-17	22.397	102.475	4.588	60.292	102	19	8	3	0	5928565	1	1509		Seoul	1	0
2004-02-18	13.543	118.85	5.229	45.333	90	19	1	4	0	5928565	1	1510		Seoul	1	0
2004-02-19	7.193	105.541	8.063	31.375	102	23	3	5	0	5928565	1	1511		Seoul	1	0
2004-02-20	10.608	114.13	11.25	30.25	113	22	7	6	0	5928565	1	1512		Seoul	1	0
2004-02-21	3.852	102.165	10.746	81.292	125	40	8	7	0	5928565	1	1513		Seoul	1	0
2004-02-22	8.987	45.249	4.137	90.458	99	20	8	1	1	5928565	1	1514		Seoul	1	0
2004-02-23	21.477	51.901	1.554	56.042	110	24	5	2	0	5928565	1	1515		Seoul	1	0
2004-02-24	14.1	52.071	3.725	76.042	115	18	7	3	0	5928565	1	1516		Seoul	1	0
2004-02-25	23.17	92.467	6.208	68.167	128	21	5	4	0	5928565	1	1517		Seoul	1	0
2004-02-26	23.675	34.792	1.679	47.667	102	28	6	5	0	5928565	1	1518		Seoul	1	0
2004-02-27	21.585	34.621	1.754	56.167	87	27	1	6	0	5928565	1	1519		Seoul	1	0
2004-02-28	5.569	62.499	5.221	65.667	103	29	5	7	0	5928565	1	1520		Seoul	1	0
2004-02-29	25.644	50.822	3.192	49.958	88	21	8	1	1	5928565	1	1521		Seoul	1	0
2004-03-01	25.748	40.06	1.829	35.5	103	30	4	2	1	5928565	1	1522		Seoul	1	0
2004-03-02	25.915	25.198	-1.896	28.792	115	32	11	3	0	5928565	1	1523		Seoul	1	0
2004-03-03	19.859	34.498	-1.75	35.625	104	27	7	4	0	5928565	1	1524		Seoul	1	0
2004-03-04	20.179	35.43	-1.567	62	87	23	4	5	0	5928565	1	1525		Seoul	1	0
2004-03-05	10.16	44.351	-0.038	80	109	41	5	6	0	5928565	1	1526		Seoul	1	0
2004-03-06	27.822	44.142	-3.379	50.833	89	25	9	7	0	5928565	1	1527		Seoul	1	0
2004-03-07	29.983	43.867	-1.708	51.375	88	26	5	1	1	5928565	1	1528		Seoul	1	0
2004-03-08	15.305	79.345	2.996	74.75	122	31	5	2	0	5928565	1	1529		Seoul	1	0
2004-03-09	26.18	92.98	7.471	67.25	95	21	3	3	0	5928565	1	1530		Seoul	1	0
2004-03-10	25.532	92.431	10.588	67.5	120	21	6	4	0	5928565	1	1531		Seoul	1	0
2004-03-11	22.846	288.094	5.746	29.208	119	21	6	5	0	5928565	1	1532		Seoul	1	0
2004-03-12	19.047	98.937	6.825	37.292	120	34	11	6	0	5928565	1	1533		Seoul	1	0
2004-03-13	11.746	135.769	7.846	60.958	125	32	6	7	0	5928565	1	1534		Seoul	1	0
2004-03-14	15.09	105.188	6.921	68.708	106	21	10	1	1	5928565	1	1535		Seoul	1	0
2004-03-15	14.242	96.67	8.983	47.958	104	21	8	2	0	5928565	1	1536		Seoul	1	0
2004-03-16	23.075	96.184	14.288	43.917	127	32	5	3	0	5928565	1	1537		Seoul	1	0
2004-03-17	18.595	40.444	5.717	67.375	94	26	3	4	0	5928565	1	1538		Seoul	1	0
2004-03-18	26.726	41.141	1.988	33.208	92	23	6	5	0	5928565	1	1539		Seoul	1	0
2004-03-19	17.065	65.775	3.971	42.417	106	29	4	6	0	5928565	1	1540		Seoul	1	0
2004-03-20	29.306	82.158	6.888	44.875	99	24	9	7	0	5928565	1	1541		Seoul	1	0
2004-03-21	28.006	90.931	9.763	45.292	104	33	3	1	1	5928565	1	1542		Seoul	1	0
2004-03-22	25.251	102.859	10.996	44.792	109	27	9	2	0	5928565	1	1543		Seoul	1	0
2004-03-23	25.808	93.102	9.05	42.458	114	24	4	3	0	5928565	1	1544		Seoul	1	0
2004-03-24	25.817	88.445	8.933	65.375	114	36	4	4	0	5928565	1	1545		Seoul	1	0
2004-03-25	24.475	92.47	9.025	54.917	93	22	7	5	0	5928565	1	1546		Seoul	1	0
2004-03-26	21.416	68.943	10.538	40	91	22	1	6	0	5928565	1	1547		Seoul	1	0
2004-03-27	23.7	61.551	10.708	32.75	109	22	4	7	0	5928565	1	1548		Seoul	1	0
2004-03-28	26.714	51.242	11.5	28.208	105	30	4	1	1	5928565	1	1549		Seoul	1	0
2004-03-29	15.743	58.535	14.05	49.083	117	28	4	2	0	5928565	1	1550		Seoul	1	0
2004-03-30	26.986	108.423	10.075	48.417	101	28	5	3	0	5928565	1	1551		Seoul	1	0
2004-03-31	27.793	104.935	7.842	32.042	97	24	8	4	0	5928565	1	1552		Seoul	1	0
2004-04-01	23.915	97.074	9.108	48.375	109	29	4	5	0	5928565	1	1553		Seoul	1	1
2004-04-02	24.818	44.289	5.733	72.083	98	19	8	6	0	5928565	1	1554		Seoul	1	1
2004-04-03	27.842	49.719	6.238	60.625	94	27	2	7	0	5928565	1	1555		Seoul	1	1
2004-04-04	29.769	46.022	7.508	45.292	107	26	2	1	1	5928565	1	1556		Seoul	1	1
2004-04-05	33.098	44.115	9.008	48.042	113	34	7	2	0	5928565	1	1557		Seoul	1	1
2004-04-06	8.486	61.223	7.921	56.708	108	19	2	3	0	5928565	1	1558		Seoul	1	1
2004-04-07	28.321	56.54	10.254	42.375	110	26	7	4	0	5928565	1	1559		Seoul	1	1
2004-04-08	24.816	47.618	10.429	30.042	110	32	6	5	0	5928565	1	1560		Seoul	1	1
2004-04-09	31.734	80.621	12.9	45.917	105	28	8	6	0	5928565	1	1561		Seoul	1	1
2004-04-10	37.174	104.167	14.988	42.333	102	27	10	7	0	5928565	1	1562		Seoul	1	1
2004-04-11	38.076	58.386	16.088	44	96	16	8	1	1	5928565	1	1563		Seoul	1	1
2004-04-12	22.15	78.377	16.542	60.792	118	25	4	2	0	5928565	1	1564		Seoul	1	1
2004-04-13	34.816	83.136	17.071	46.833	110	21	6	3	0	5928565	1	1565		Seoul	1	1
2004-04-14	29.453	70.532	16.825	41.542	94	17	4	4	0	5928565	1	1566		Seoul	1	1
2004-04-15	28.831	85.894	15.388	46.917	96	28	5	5	0	5928565	1	1567		Seoul	1	1
2004-04-16	32.611	90.117	15.567	50.833	102	20	7	6	0	5928565	1	1568		Seoul	1	1
2004-04-17	43.033	78.466	17.258	42.25	108	18	5	7	0	5928565	1	1569		Seoul	1	1
2004-04-18	35.786	63.869	19.796	37.958	110	17	9	1	1	5928565	1	1570		Seoul	1	1
2004-04-19	11.28	47.626	14.35	94.125	106	25	8	2	0	5928565	1	1571		Seoul	1	1
2004-04-20	26.976	82.392	15.488	62.167	98	25	8	3	0	5928565	1	1572		Seoul	1	1
2004-04-21	35.708	121.823	18.646	56	105	27	9	4	0	5928565	1	1573		Seoul	1	1
2004-04-22	12.031	86.7	16.233	67.042	80	22	5	5	0	5928565	1	1574		Seoul	1	1
2004-04-23	30.243	194.1	12.921	27.792	98	20	6	6	0	5928565	1	1575		Seoul	1	1
2004-04-24	31.611	38.226	11.763	34.458	77	14	2	7	0	5928565	1	1576		Seoul	1	1
2004-04-25	33.328	31.71	12.871	30.667	99	21	7	1	1	5928565	1	1577		Seoul	1	1
2004-04-26	13.514	30.855	10.567	54.792	96	27	8	2	0	5928565	1	1578		Seoul	1	1
2004-04-27	29.741	14.083	8.263	73.958	104	22	5	3	0	5928565	1	1579		Seoul	1	1
2004-04-28	30.609	49.426	11.708	55.417	107	23	4	4	0	5928565	1	1580		Seoul	1	1
2004-04-29	32.869	41.788	14.767	44.5	109	21	10	5	0	5928565	1	1581		Seoul	1	1
2004-04-30	21.927	53.776	17.267	63.708	101	24	9	6	0	5928565	1	1582		Seoul	1	1
2004-05-01	38.07	44.709	19.417	50.917	93	28	4	7	0	5928565	1	1583		Seoul	1	1
2004-05-02	28.098	40.992	17.542	65.375	104	26	8	1	1	5928565	1	1584		Seoul	1	1
2004-05-03	6.059	32.815	14.963	95.042	114	24	7	2	0	5928565	1	1585		Seoul	1	1
2004-05-04	29.583	119.685	14.196	56.75	90	22	5	3	0	5928565	1	1586		Seoul	1	1
2004-05-05	43.656	94.011	15.425	58.333	82	21	7	4	1	5928565	1	1587		Seoul	1	1
2004-05-06	42.913	110.784	16.896	50.333	121	37	10	5	0	5928565	1	1588		Seoul	1	1
2004-05-07	22	84.195	17.542	34.917	97	23	4	6	0	5928565	1	1589		Seoul	1	1
2004-05-08	10.415	115.317	18.042	50.167	101	24	6	7	0	5928565	1	1590		Seoul	1	1
2004-05-09	24.021	48.492	14.825	93.333	96	20	7	1	1	5928565	1	1591		Seoul	1	1
2004-05-10	7.74	39.319	15.029	91.833	108	40	8	2	0	5928565	1	1592		Seoul	1	1
2004-05-11	26.262	150.873	17.183	74.5	88	31	3	3	0	5928565	1	1593		Seoul	1	1
2004-05-12	3.863	123.944	16.892	86.583	103	27	6	4	0	5928565	1	1594		Seoul	1	1
2004-05-13	27.079	35.974	15.938	81.542	83	23	2	5	0	5928565	1	1595		Seoul	1	1
2004-05-14	28.532	78.328	18.488	65.875	93	23	6	6	0	5928565	1	1596		Seoul	1	1
2004-05-15	9.386	81.407	16.204	76.25	102	33	10	7	0	5928565	1	1597		Seoul	1	1
2004-05-16	34.658	55.585	16.171	74.667	102	29	8	1	1	5928565	1	1598		Seoul	1	1
2004-05-17	30.376	56.057	14.642	78	101	25	3	2	0	5928565	1	1599		Seoul	1	1
2004-05-18	34.41	91.034	16.592	74.958	94	26	5	3	0	5928565	1	1600		Seoul	1	1
2004-05-19	48.959	73.023	19.225	61.458	87	26	6	4	0	5928565	1	1601		Seoul	1	1
2004-05-20	30.111	48.271	17.8	76.917	93	28	3	5	0	5928565	1	1602		Seoul	1	1
2004-05-21	30.028	59.35	16.779	66.5	89	21	5	6	0	5928565	1	1603		Seoul	1	1
2004-05-22	30.279	62.17	17.717	50.917	90	25	6	7	0	5928565	1	1604		Seoul	1	1
2004-05-23	36.067	47.347	17.213	61.333	96	24	3	1	1	5928565	1	1605		Seoul	1	1
2004-05-24	31.493	60.146	18.608	58.917	100	26	11	2	0	5928565	1	1606		Seoul	1	1
2004-05-25	36.93	59.226	19.708	48.75	113	36	4	3	0	5928565	1	1607		Seoul	1	1
2004-05-26	9.429	77.568	19.954	46.75	105	26	6	4	0	5928565	1	1608		Seoul	1	1
2004-05-27	34.578	81.278	21.688	62.583	111	32	5	5	0	5928565	1	1609		Seoul	1	1
2004-05-28	7.048	53.869	18.879	95.333	117	23	3	6	0	5928565	1	1610		Seoul	1	1
2004-05-29	23.143	54.409	20.025	81.792	99	29	4	7	0	5928565	1	1611		Seoul	1	1
2004-05-30	34.226	73.738	21.404	75.375	114	30	5	1	1	5928565	1	1612		Seoul	1	1
2004-05-31	34.162	47.841	20.654	46.75	88	19	8	2	0	5928565	1	1613		Seoul	1	1
2004-06-01	39.976	67.53	21.079	50.542	87	21	6	3	0	5928565	1	1614		Seoul	1	1
2004-06-02	51.2	82.087	23.217	47.125	124	36	10	4	0	5928565	1	1615		Seoul	1	1
2004-06-03	55.963	97.449	25.938	49.458	97	19	4	5	0	5928565	1	1616		Seoul	1	1
2004-06-04	43.5	86.764	26.142	48.625	99	27	7	6	0	5928565	1	1617		Seoul	1	1
2004-06-05	37.526	56.399	25.858	37.292	123	25	9	7	0	5928565	1	1618		Seoul	1	1
2004-06-06	18.679	47.601	23.438	46.833	112	28	2	1	1	5928565	1	1619		Seoul	1	1
2004-06-07	26.274	39.893	21.708	53.792	108	23	11	2	0	5928565	1	1620		Seoul	1	1
2004-06-08	19.447	45.061	20.033	65.333	112	26	10	3	0	5928565	1	1621		Seoul	1	1
2004-06-09	36.707	76.44	20.579	64.583	78	12	8	4	0	5928565	1	1622		Seoul	1	1
2004-06-10	39.751	140.363	23.008	68.5	96	22	3	5	0	5928565	1	1623		Seoul	1	1
2004-06-11	56.478	160.401	25.246	60.708	83	21	6	6	0	5928565	1	1624		Seoul	1	1
2004-06-12	33.793	80.057	24.975	45.125	87	23	3	7	0	5928565	1	1625		Seoul	1	1
2004-06-13	49.803	43.778	23.358	40.875	85	23	9	1	1	5928565	1	1626		Seoul	1	1
2004-06-14	29.761	41.238	23.533	34.5	83	26	3	2	0	5928565	1	1627		Seoul	1	1
2004-06-15	31.662	55.243	25.35	37.417	105	27	5	3	0	5928565	1	1628		Seoul	1	1
2004-06-16	60.362	71.965	25.521	44.75	94	23	6	4	0	5928565	1	1629		Seoul	1	1
2004-06-17	22.217	45.022	19.425	83.792	105	35	8	5	0	5928565	1	1630		Seoul	1	1
2004-06-18	7.158	58.697	20.358	89.583	92	21	6	6	0	5928565	1	1631		Seoul	1	1
2004-06-19	8.136	35.832	20.908	91.375	84	19	10	7	0	5928565	1	1632		Seoul	1	1
2004-06-20	2.722	16.83	21.579	93.125	86	20	4	1	1	5928565	1	1633		Seoul	1	1
2004-06-21	16.869	25.78	22.646	80.25	97	27	4	2	0	5928565	1	1634		Seoul	1	1
2004-06-22	23.427	83.571	20.929	85.792	80	22	8	3	0	5928565	1	1635		Seoul	1	1
2004-06-23	23.377	70.824	22.175	84.542	79	18	1	4	0	5928565	1	1636		Seoul	1	1
2004-06-24	28.419	71.324	25.088	72.417	92	25	5	5	0	5928565	1	1637		Seoul	1	1
2004-06-25	38.17	60.536	25.296	65.542	87	22	7	6	0	5928565	1	1638		Seoul	1	1
2004-06-26	24.974	41.129	24.283	73.667	84	28	4	7	0	5928565	1	1639		Seoul	1	1
2004-06-27	35.963	45.701	24.475	71.75	72	16	4	1	1	5928565	1	1640		Seoul	1	1
2004-06-28	14.979	67.943	22.721	79.208	78	22	1	2	0	5928565	1	1641		Seoul	1	1
2004-06-29	12.86	72.829	22.242	79.875	89	22	3	3	0	5928565	1	1642		Seoul	1	1
2004-06-30	26.41	96.74	24.688	73.417	105	26	5	4	0	5928565	1	1643		Seoul	1	1
2004-07-01	26.316	64.707	24.171	75.75	83	22	5	5	0	5928565	1	1644		Seoul	1	1
2004-07-02	5.054	48.246	22.946	91.458	95	30	6	6	0	5928565	1	1645		Seoul	1	1
2004-07-03	7.11	77.868	24.513	85.625	92	19	4	7	0	5928565	1	1646		Seoul	1	1
2004-07-04	23.471	15.293	21.05	92.5	91	18	4	1	1	5928565	1	1647		Seoul	1	1
2004-07-05	26.407	43.526	22.692	81.5	83	17	2	2	0	5928565	1	1648		Seoul	1	1
2004-07-06	20.928	83.902	23.342	86.458	79	22	6	3	0	5928565	1	1649		Seoul	1	1
2004-07-07	10.055	40.306	21.567	95.042	93	25	7	4	0	5928565	1	1650		Seoul	1	1
2004-07-08	8.778	28.244	21.271	90.083	84	20	2	5	0	5928565	1	1651		Seoul	1	1
2004-07-09	20.09	68.949	22.671	78.5	93	21	3	6	0	5928565	1	1652		Seoul	1	1
2004-07-10	32.175	99.731	24.058	75.167	76	13	6	7	0	5928565	1	1653		Seoul	1	1
2004-07-11	27.329	109.183	23.483	81.417	90	21	4	1	1	5928565	1	1654		Seoul	1	1
2004-07-12	11.071	89.465	22.263	95.75	94	20	5	2	0	5928565	1	1655		Seoul	1	1
2004-07-13	5.239	36.329	21.042	93	110	30	4	3	0	5928565	1	1656		Seoul	1	1
2004-07-14	19.615	71.332	23.475	84.375	81	14	7	4	0	5928565	1	1657		Seoul	1	1
2004-07-15	5.593	33.303	22.813	92.875	75	24	5	5	0	5928565	1	1658		Seoul	1	1
2004-07-16	2.771	34.547	22.913	95.417	88	19	0	6	0	5928565	1	1659		Seoul	1	1
2004-07-17	10.296	29.241	22.35	93.958	94	17	3	7	0	5928565	1	1660		Seoul	1	1
2004-07-18	8.658	49.915	25.117	86.042	102	29	5	1	1	5928565	1	1661		Seoul	1	1
2004-07-19	6.388	33.454	26.342	82.25	90	24	3	2	0	5928565	1	1662		Seoul	1	1
2004-07-20	7.33	75.258	25.717	87.167	77	28	5	3	0	5928565	1	1663		Seoul	1	1
2004-07-21	34.121	95.7	26.788	82.208	99	30	9	4	0	5928565	1	1664		Seoul	1	1
2004-07-22	23.321	75.168	27.317	76.667	86	24	3	5	0	5928565	1	1665		Seoul	1	1
2004-07-23	32.36	57.535	28.275	65.417	94	19	3	6	0	5928565	1	1666		Seoul	1	1
2004-07-24	16.919	45.071	27.5	61.833	98	25	7	7	0	5928565	1	1667		Seoul	1	1
2004-07-25	9.342	37.498	25.417	75.958	99	35	5	1	1	5928565	1	1668		Seoul	1	1
2004-07-26	11.265	48.025	26.363	77.625	85	23	4	2	0	5928565	1	1669		Seoul	1	1
2004-07-27	13.194	39.609	27.592	72.792	90	19	10	3	0	5928565	1	1670		Seoul	1	1
2004-07-28	17.464	23.21	28.596	71.75	87	27	2	4	0	5928565	1	1671		Seoul	1	1
2004-07-29	29.751	37.736	28.75	70.458	113	15	8	5	0	5928565	1	1672		Seoul	1	1
2004-07-30	24.893	32.385	29.204	65.792	111	29	6	6	0	5928565	1	1673		Seoul	1	1
2004-07-31	31.116	29.081	29.825	65.5	125	43	2	7	0	5928565	1	1674		Seoul	1	1
2004-08-01	24.462	22.343	29.6	56.625	111	27	4	1	1	5928565	1	1675		Seoul	1	1
2004-08-02	29.267	22.114	28.246	60.875	107	27	7	2	0	5928565	1	1676		Seoul	1	1
2004-08-03	35.409	42.314	28.721	65.792	99	31	11	3	0	5928565	1	1677		Seoul	1	1
2004-08-04	28.078	45.39	28.604	67.625	96	28	8	4	0	5928565	1	1678		Seoul	1	1
2004-08-05	32.498	41.261	27.388	76.625	120	31	6	5	0	5928565	1	1679		Seoul	1	1
2004-08-06	28.544	36.059	28.342	70.75	95	29	4	6	0	5928565	1	1680		Seoul	1	1
2004-08-07	18.14	37.639	28.567	71.958	113	25	8	7	0	5928565	1	1681		Seoul	1	1
2004-08-08	18.247	36.509	27.908	76.75	98	22	9	1	1	5928565	1	1682		Seoul	1	1
2004-08-09	25.276	36.844	28.475	71.708	100	29	5	2	0	5928565	1	1683		Seoul	1	1
2004-08-10	50.184	51.853	30.033	67.667	107	28	4	3	0	5928565	1	1684		Seoul	1	1
2004-08-11	40.302	50.02	30.433	53.083	108	25	5	4	0	5928565	1	1685		Seoul	1	1
2004-08-12	61.685	61.821	29.542	61.5	101	26	1	5	0	5928565	1	1686		Seoul	1	1
2004-08-13	33.514	73.589	28.633	69.083	101	19	8	6	0	5928565	1	1687		Seoul	1	1
2004-08-14	20.041	44.962	26.342	74.708	91	27	2	7	0	5928565	1	1688		Seoul	1	1
2004-08-15	40.453	33.792	26.725	66.708	83	15	3	1	1	5928565	1	1689		Seoul	1	1
2004-08-16	24.292	44.268	25.2	78.792	106	32	6	2	0	5928565	1	1690		Seoul	1	1
2004-08-17	7.317	23.268	23.025	91.125	96	21	6	3	0	5928565	1	1691		Seoul	1	1
2004-08-18	4.832	18.892	23.258	93.5	85	22	7	4	0	5928565	1	1692		Seoul	1	1
2004-08-19	20.869	10.426	21.767	79.042	78	19	6	5	0	5928565	1	1693		Seoul	1	1
2004-08-20	22.374	16.787	23.496	64.792	93	25	6	6	0	5928565	1	1694		Seoul	1	1
2004-08-21	10.684	25.706	23.25	77.167	76	20	5	7	0	5928565	1	1695		Seoul	1	1
2004-08-22	10.712	20.683	22.758	75.583	90	18	4	1	1	5928565	1	1696		Seoul	1	1
2004-08-23	21.217	14.228	22.813	65.75	110	26	5	2	0	5928565	1	1697		Seoul	1	1
2004-08-24	27.367	25.081	23.917	66.417	92	25	6	3	0	5928565	1	1698		Seoul	1	1
2004-08-25	16.847	36.927	24.288	72.542	93	20	7	4	0	5928565	1	1699		Seoul	1	1
2004-08-26	13.763	33.38	23.825	78.708	102	25	3	5	0	5928565	1	1700		Seoul	1	1
2004-08-27	20.18	30.169	24.496	71	99	22	7	6	0	5928565	1	1701		Seoul	1	1
2004-08-28	19.672	21.142	23.817	60.417	105	26	6	7	0	5928565	1	1702		Seoul	1	1
2004-08-29	28.796	24.651	25.275	63	95	20	6	1	1	5928565	1	1703		Seoul	1	1
2004-08-30	22.485	25.746	26.125	67.875	108	25	6	2	0	5928565	1	1704		Seoul	1	1
2004-08-31	45.915	83.809	24.404	65.25	97	25	4	3	0	5928565	1	1705		Seoul	1	1
2004-09-01	37.568	98.337	24.742	57.167	92	26	8	4	0	5928565	1	1706		Seoul	1	1
2004-09-02	30.427	40.431	24.083	54.583	96	24	6	5	0	5928565	1	1707		Seoul	1	1
2004-09-03	16.936	44.923	23.721	51.292	96	17	5	6	0	5928565	1	1708		Seoul	1	1
2004-09-04	34.224	64.029	24.904	59.708	84	27	2	7	0	5928565	1	1709		Seoul	1	1
2004-09-05	40.424	52.591	25.608	58.625	117	27	11	1	1	5928565	1	1710		Seoul	1	1
2004-09-06	32.482	36.684	24.158	64.708	85	25	5	2	0	5928565	1	1711		Seoul	1	1
2004-09-07	21.301	22.861	19.879	85.458	99	17	4	3	0	5928565	1	1712		Seoul	1	1
2004-09-08	28.561	35.825	21.992	70.833	83	15	4	4	0	5928565	1	1713		Seoul	1	1
2004-09-09	23.768	45.145	23.092	63.25	93	21	5	5	0	5928565	1	1714		Seoul	1	1
2004-09-10	22.217	34.685	22.112	59.875	85	16	6	6	0	5928565	1	1715		Seoul	1	1
2004-09-11	15.175	13.601	17.508	83.375	120	30	7	7	0	5928565	1	1716		Seoul	1	1
2004-09-12	11.498	12.937	20.358	85.667	103	23	4	1	1	5928565	1	1717		Seoul	1	1
2004-09-13	19.197	37.095	21.442	82.667	96	29	5	2	0	5928565	1	1718		Seoul	1	1
2004-09-14	21.59	35.572	22.879	74.167	76	21	8	3	0	5928565	1	1719		Seoul	1	1
2004-09-15	20.654	19.603	24.25	69.375	101	19	4	4	0	5928565	1	1720		Seoul	1	1
2004-09-16	16.788	27.456	23.15	80.667	92	18	8	5	0	5928565	1	1721		Seoul	1	1
2004-09-17	17.574	43.568	23.446	79.125	94	20	4	6	0	5928565	1	1722		Seoul	1	1
2004-09-18	5.563	24.295	22.025	84.917	105	21	7	7	0	5928565	1	1723		Seoul	1	1
2004-09-19	25.78	35.216	20.546	57.458	87	23	5	1	1	5928565	1	1724		Seoul	1	1
2004-09-20	6.535	33.658	16.571	81.833	108	27	6	2	0	5928565	1	1725		Seoul	1	1
2004-09-21	10.156	37.611	16.692	84.583	80	29	5	3	0	5928565	1	1726		Seoul	1	1
2004-09-22	21.392	31.368	18.629	69.625	107	28	2	4	0	5928565	1	1727		Seoul	1	1
2004-09-23	19.568	43.521	20.554	66.333	84	20	4	5	0	5928565	1	1728		Seoul	1	1
2004-09-24	26.685	46.552	21.217	64.292	101	34	5	6	0	5928565	1	1729		Seoul	1	1
2004-09-25	22.004	34.855	21.467	60.125	104	28	7	7	0	5928565	1	1730		Seoul	1	1
2004-09-26	22.627	18.149	20.471	60.875	83	25	1	1	1	5928565	1	1731		Seoul	1	1
2004-09-27	29.881	26.042	21.225	66.75	107	26	5	2	1	5928565	1	1732		Seoul	1	1
2004-09-28	17.128	31.029	21.096	69.875	101	26	8	3	1	5928565	1	1733		Seoul	1	1
2004-09-29	30.587	20.66	21.867	55.917	97	25	6	4	1	5928565	1	1734		Seoul	1	1
2004-09-30	17.866	38.549	21.563	63.375	104	30	8	5	0	5928565	1	1735		Seoul	1	1
2004-10-01	15.208	36.743	17.079	74.125	92	22	5	6	0	5928565	1	1736		Seoul	1	0
2004-10-02	21.827	24.632	12.617	42.75	90	20	7	7	0	5928565	1	1737		Seoul	1	0
2004-10-03	20.243	27.333	13.254	48.958	98	27	5	1	1	5928565	1	1738		Seoul	1	0
2004-10-04	15.92	33.344	15.108	56.25	95	24	7	2	0	5928565	1	1739		Seoul	1	0
2004-10-05	18.16	44.201	16.642	58.5	94	28	5	3	0	5928565	1	1740		Seoul	1	0
2004-10-06	15.958	93.914	17.725	66.208	104	24	3	4	0	5928565	1	1741		Seoul	1	0
2004-10-07	22.629	164.207	18.475	69.125	89	23	2	5	0	5928565	1	1742		Seoul	1	0
2004-10-08	24.406	144.679	19.471	67.708	95	22	4	6	0	5928565	1	1743		Seoul	1	0
2004-10-09	25.691	33.407	19.904	45.042	114	21	6	7	0	5928565	1	1744		Seoul	1	0
2004-10-10	29.114	46.029	20.096	51.625	97	33	4	1	1	5928565	1	1745		Seoul	1	0
2004-10-11	12.477	60.617	18.796	65	92	22	4	2	0	5928565	1	1746		Seoul	1	0
2004-10-12	20.876	41.798	15.208	51.292	84	19	7	3	0	5928565	1	1747		Seoul	1	0
2004-10-13	16.914	30.343	12.883	45.667	103	32	6	4	0	5928565	1	1748		Seoul	1	0
2004-10-14	18.273	25.449	10.696	48.5	90	22	6	5	0	5928565	1	1749		Seoul	1	0
2004-10-15	17.768	56.113	13.642	64.583	113	35	8	6	0	5928565	1	1750		Seoul	1	0
2004-10-16	21.864	71.398	15.779	64.208	116	29	5	7	0	5928565	1	1751		Seoul	1	0
2004-10-17	31.486	48.303	16.117	49.125	100	28	5	1	1	5928565	1	1752		Seoul	1	0
2004-10-18	15.733	59.216	16.488	58.25	96	31	5	2	0	5928565	1	1753		Seoul	1	0
2004-10-19	21.115	71.579	16.854	61.792	124	27	8	3	0	5928565	1	1754		Seoul	1	0
2004-10-20	23.085	53.043	16.937	54.25	140	31	3	4	0	5928565	1	1755		Seoul	1	0
2004-10-21	15.736	65.914	15.308	61.875	97	26	3	5	0	5928565	1	1756		Seoul	1	0
2004-10-22	19.833	48.596	12.642	44.875	91	25	2	6	0	5928565	1	1757		Seoul	1	0
2004-10-23	16.598	46.336	12.113	35.625	85	17	8	7	0	5928565	1	1758		Seoul	1	0
2004-10-24	17.663	50.796	13.892	43.667	111	32	5	1	1	5928565	1	1759		Seoul	1	0
2004-10-25	21.134	56.075	15.738	52.042	121	28	7	2	0	5928565	1	1760		Seoul	1	0
2004-10-26	19.084	51.098	11.617	44.792	106	23	7	3	0	5928565	1	1761		Seoul	1	0
2004-10-27	11.493	54.148	10.9	41.833	98	22	5	4	0	5928565	1	1762		Seoul	1	0
2004-10-28	14.979	68.262	11.746	58.375	117	26	5	5	0	5928565	1	1763		Seoul	1	0
2004-10-29	10.019	88.271	12.746	62.5	119	32	9	6	0	5928565	1	1764		Seoul	1	0
2004-10-30	12.627	105.7	15.296	54.208	103	22	4	7	0	5928565	1	1765		Seoul	1	0
2004-10-31	17.552	92.692	15.958	48.958	108	21	15	1	1	5928565	1	1766		Seoul	1	0
2004-11-01	20.523	72.922	14.863	64.792	118	33	9	2	0	5928565	1	1767		Seoul	1	0
2004-11-02	6.816	28.952	10.113	82.583	105	22	8	3	0	5928565	1	1768		Seoul	1	0
2004-11-03	10.35	29.433	10.35	76	107	29	7	4	0	5928565	1	1769		Seoul	1	0
2004-11-04	11.326	56.147	11.721	72.208	110	36	3	5	0	5928565	1	1770		Seoul	1	0
2004-11-05	8.015	70.799	11.408	79.167	91	28	5	6	0	5928565	1	1771		Seoul	1	0
2004-11-06	14.159	28.009	8.267	52.583	92	24	3	7	0	5928565	1	1772		Seoul	1	0
2004-11-07	8.662	45.167	10.229	51	94	18	5	1	1	5928565	1	1773		Seoul	1	0
2004-11-08	10.387	74.329	12.775	68.958	101	24	7	2	0	5928565	1	1774		Seoul	1	0
2004-11-09	11.251	98.765	16.267	63.042	106	32	6	3	0	5928565	1	1775		Seoul	1	0
2004-11-10	7.639	64.796	15.183	76.292	101	24	5	4	0	5928565	1	1776		Seoul	1	0
2004-11-11	4.002	30.564	13.846	88.625	98	34	5	5	0	5928565	1	1777		Seoul	1	0
2004-11-12	17.698	26.095	5.458	51.208	85	21	4	6	0	5928565	1	1778		Seoul	1	0
2004-11-13	4.237	41.435	4.042	47.833	91	30	2	7	0	5928565	1	1779		Seoul	1	0
2004-11-14	10.35	62.406	7.629	60.625	98	22	6	1	1	5928565	1	1780		Seoul	1	0
2004-11-15	18.699	42.263	5.092	41.333	99	28	8	2	0	5928565	1	1781		Seoul	1	0
2004-11-16	9.547	56.897	6.588	59.083	103	26	2	3	0	5928565	1	1782		Seoul	1	0
2004-11-17	11.563	87.013	9.65	65.958	95	25	5	4	0	5928565	1	1783		Seoul	1	0
2004-11-18	8.749	106.358	10.796	70.208	105	27	10	5	0	5928565	1	1784		Seoul	1	0
2004-11-19	13.488	111.851	9.65	75.667	85	26	4	6	0	5928565	1	1785		Seoul	1	0
2004-11-20	14.066	76.564	7.654	67.042	95	27	4	7	0	5928565	1	1786		Seoul	1	0
2004-11-21	10.338	53.334	6.479	59.792	100	29	8	1	1	5928565	1	1787		Seoul	1	0
2004-11-22	6.247	68.388	6.921	66.292	107	22	9	2	0	5928565	1	1788		Seoul	1	0
2004-11-23	5.242	69.998	8.058	69.833	92	28	9	3	0	5928565	1	1789		Seoul	1	0
2004-11-24	5.977	88.946	9.804	72.375	99	24	1	4	0	5928565	1	1790		Seoul	1	0
2004-11-25	4.823	88.177	10.538	60.25	100	26	7	5	0	5928565	1	1791		Seoul	1	0
2004-11-26	13.44	45.994	5.508	75.667	103	27	5	6	0	5928565	1	1792		Seoul	1	0
2004-11-27	6.769	71.425	7.192	69.167	116	36	5	7	0	5928565	1	1793		Seoul	1	0
2004-11-28	11.645	81.573	7.679	61.875	107	23	2	1	1	5928565	1	1794		Seoul	1	0
2004-11-29	10.28	72.349	5.05	54.292	99	28	5	2	0	5928565	1	1795		Seoul	1	0
2004-11-30	7.024	84.792	4.838	64.625	102	28	5	3	0	5928565	1	1796		Seoul	1	0
2004-12-01	9.192	83.153	5.142	61.833	99	26	9	4	0	5928565	1	1797		Seoul	1	0
2004-12-02	9.521	76.647	8.292	56.375	111	31	6	5	0	5928565	1	1798		Seoul	1	0
2004-12-03	7.212	63.854	10.504	62.167	100	21	2	6	0	5928565	1	1799		Seoul	1	0
2004-12-04	1.912	50.706	9.279	85.208	114	27	7	7	0	5928565	1	1800		Seoul	1	0
2004-12-05	17.037	25.287	2.038	59.708	101	22	6	1	1	5928565	1	1801		Seoul	1	0
2004-12-06	4.311	32.812	3.037	65.958	89	21	5	2	0	5928565	1	1802		Seoul	1	0
2004-12-07	9.697	68.95	3.937	58.417	103	29	5	3	0	5928565	1	1803		Seoul	1	0
2004-12-08	3.674	91.995	5.767	65.208	96	29	6	4	0	5928565	1	1804		Seoul	1	0
2004-12-09	10.746	85.55	8.658	59.208	113	25	8	5	0	5928565	1	1805		Seoul	1	0
2004-12-10	13.826	55.985	7.829	48.958	106	28	6	6	0	5928565	1	1806		Seoul	1	0
2004-12-11	4.486	42.519	4.188	37.792	102	25	6	7	0	5928565	1	1807		Seoul	1	0
2004-12-12	5.07	49.032	5.35	53.125	78	18	3	1	1	5928565	1	1808		Seoul	1	0
2004-12-13	6.527	54.352	2.404	56.042	102	25	6	2	0	5928565	1	1809		Seoul	1	0
2004-12-14	3.392	75.552	4.346	43.25	93	24	3	3	0	5928565	1	1810		Seoul	1	0
2004-12-15	2.464	63.946	5.696	64.208	102	26	1	4	0	5928565	1	1811		Seoul	1	0
2004-12-16	8.421	60.735	4.137	72.75	94	27	3	5	0	5928565	1	1812		Seoul	1	0
2004-12-17	3.263	83.212	3.712	68.542	97	28	4	6	0	5928565	1	1813		Seoul	1	0
2004-12-18	7.045	52.797	3.683	74.75	89	25	4	7	0	5928565	1	1814		Seoul	1	0
2004-12-19	6.309	50.948	5.079	63.875	89	31	4	1	1	5928565	1	1815		Seoul	1	0
2004-12-20	14.972	32.459	-3.283	55	102	35	5	2	0	5928565	1	1816		Seoul	1	0
2004-12-21	7.482	42.092	-3.337	47.083	97	24	10	3	0	5928565	1	1817		Seoul	1	0
2004-12-22	7.367	43.053	-3.375	43.042	72	17	3	4	0	5928565	1	1818		Seoul	1	0
2004-12-23	6.119	45.905	-3.837	44.875	101	32	6	5	0	5928565	1	1819		Seoul	1	0
2004-12-24	3.716	62.864	-0.958	58.042	104	29	4	6	0	5928565	1	1820		Seoul	1	0
2004-12-25	10.947	49.086	-1.642	64.292	82	25	6	7	1	5928565	1	1821		Seoul	1	0
2004-12-26	13.209	32.015	-3.087	48.083	88	21	2	1	1	5928565	1	1822		Seoul	1	0
2004-12-27	10.398	37.624	-4.012	45.292	93	26	7	2	0	5928565	1	1823		Seoul	1	0
2004-12-28	8.651	32.873	-4.913	41.25	105	21	11	3	0	5928565	1	1824		Seoul	1	0
2004-12-29	13.149	38.528	-5.538	44.833	106	19	4	4	0	5928565	1	1825		Seoul	1	0
2004-12-30	8.301	51.683	-4.758	48.833	106	25	8	5	0	5928565	1	1826		Seoul	1	0
2004-12-31	15.142	44.837	-4.708	43.625	109	27	4	6	0	5928565	1	1827		Seoul	1	0
2005-01-01	19.107	32.597	-5.017	41.125	125	29	3	7	1	6026374	1	1828		Seoul	1	0
2005-01-02	9.111	50.376	0.171	57.792	111	24	6	1	1	6026374	1	1829		Seoul	1	0
2005-01-03	7.475	64.393	3.133	70	103	21	11	2	0	6026374	1	1830		Seoul	1	0
2005-01-04	15.539	77.692	-4.708	39.125	104	20	9	3	0	6026374	1	1831		Seoul	1	0
2005-01-05	5.624	67.103	-3.967	42.792	115	35	6	4	0	6026374	1	1832		Seoul	1	0
2005-01-06	4.655	67.075	-0.117	56.542	95	27	2	5	0	6026374	1	1833		Seoul	1	0
2005-01-07	15.37	51.639	-2.596	53.292	128	30	6	6	0	6026374	1	1834		Seoul	1	0
2005-01-08	7.237	40.055	-4.917	52.667	108	30	2	7	0	6026374	1	1835		Seoul	1	0
2005-01-09	14.937	30.132	-7.854	43.708	104	27	7	1	1	6026374	1	1836		Seoul	1	0
2005-01-10	4.979	41.223	-6.05	56.958	120	32	6	2	0	6026374	1	1837		Seoul	1	0
2005-01-11	12.3	40.523	-6.112	48.167	133	33	5	3	0	6026374	1	1838		Seoul	1	0
2005-01-12	12.247	51.929	-6.121	44	101	31	5	4	0	6026374	1	1839		Seoul	1	0
2005-01-13	10.564	58.744	-4.933	55.292	121	26	14	5	0	6026374	1	1840		Seoul	1	0
2005-01-14	3.912	60.099	-3.192	52.208	107	25	5	6	0	6026374	1	1841		Seoul	1	0
2005-01-15	12.538	65.055	-2.546	57.042	126	34	8	7	0	6026374	1	1842		Seoul	1	0
2005-01-16	14.216	68.041	-0.829	67.292	98	28	6	1	1	6026374	1	1843		Seoul	1	0
2005-01-17	6.284	62.463	0.221	58.292	117	27	9	2	0	6026374	1	1844		Seoul	1	0
2005-01-18	3.873	71.85	0.658	78.375	102	25	7	3	0	6026374	1	1845		Seoul	1	0
2005-01-19	15.08	33.907	-3.671	48.583	115	32	9	4	0	6026374	1	1846		Seoul	1	0
2005-01-20	16.501	39.817	-5.846	49.458	110	23	10	5	0	6026374	1	1847		Seoul	1	0
2005-01-21	9.431	37.662	-5.421	45.917	97	29	3	6	0	6026374	1	1848		Seoul	1	0
2005-01-22	6.633	60.134	-2.283	41.542	95	17	10	7	0	6026374	1	1849		Seoul	1	0
2005-01-23	6.256	62.19	1.742	33.917	106	18	9	1	1	6026374	1	1850		Seoul	1	0
2005-01-24	5.366	96.397	1.412	65.458	99	26	6	2	0	6026374	1	1851		Seoul	1	0
2005-01-25	3.819	139.825	0.992	60.417	102	26	7	3	0	6026374	1	1852		Seoul	1	0
2005-01-26	8.076	113.728	1.75	58.125	118	27	6	4	0	6026374	1	1853		Seoul	1	0
2005-01-27	8.683	78.285	1.333	47.708	85	22	2	5	0	6026374	1	1854		Seoul	1	0
2005-01-28	4.965	103.257	2.1	45.042	109	28	4	6	0	6026374	1	1855		Seoul	1	0
2005-01-29	11.008	82.023	-0.592	65	95	21	5	7	0	6026374	1	1856		Seoul	1	0
2005-01-30	19.611	32.597	-6.875	40.667	98	28	6	1	1	6026374	1	1857		Seoul	1	0
2005-01-31	16.328	43.558	-7.092	40.125	106	26	5	2	0	6026374	1	1858		Seoul	1	0
2005-02-01	18.366	51.135	-10.3	40.958	92	19	5	3	0	6026374	1	1859		Seoul	1	0
2005-02-02	15.369	41.061	-6.946	48.167	106	28	5	4	0	6026374	1	1860		Seoul	1	0
2005-02-03	12.564	49.702	-4.658	52.458	75	12	4	5	0	6026374	1	1861		Seoul	1	0
2005-02-04	13.088	52.782	-1.596	44.208	95	21	8	6	0	6026374	1	1862		Seoul	1	0
2005-02-05	15.527	58.186	-1.587	48.667	116	27	7	7	0	6026374	1	1863		Seoul	1	0
2005-02-06	6.686	79.996	-0.308	36.125	99	21	7	1	1	6026374	1	1864		Seoul	1	0
2005-02-07	3.644	70.775	3.158	48.208	102	22	5	2	0	6026374	1	1865		Seoul	1	0
2005-02-08	15.705	78.846	1.9	55.125	94	30	8	3	1	6026374	1	1866		Seoul	1	0
2005-02-09	10.304	66.11	-1.287	59.667	117	28	4	4	1	6026374	1	1867		Seoul	1	0
2005-02-10	25.923	33.774	-5.758	37.167	116	23	13	5	1	6026374	1	1868		Seoul	1	0
2005-02-11	21.899	25.968	-6.008	38.208	105	24	5	6	0	6026374	1	1869		Seoul	1	0
2005-02-12	13.939	38.112	-4.075	44.917	113	31	8	7	0	6026374	1	1870		Seoul	1	0
2005-02-13	16.712	59.04	-1.708	51.875	81	17	7	1	1	6026374	1	1871		Seoul	1	0
2005-02-14	8.621	85.636	1.588	49.042	99	27	7	2	0	6026374	1	1872		Seoul	1	0
2005-02-15	14.306	58.111	4.65	46.458	101	23	9	3	0	6026374	1	1873		Seoul	1	0
2005-02-16	14.29	13.186	2.617	82.625	102	23	8	4	0	6026374	1	1874		Seoul	1	0
2005-02-17	15.841	23.095	4.742	61	95	16	6	5	0	6026374	1	1875		Seoul	1	0
2005-02-18	20.521	20.612	4.058	55.542	99	18	3	6	0	6026374	1	1876		Seoul	1	0
2005-02-19	24.861	27.25	-1.933	51.292	100	26	6	7	0	6026374	1	1877		Seoul	1	0
2005-02-20	24.372	42.419	-7.021	40	97	27	5	1	1	6026374	1	1878		Seoul	1	0
2005-02-21	20.397	28.611	-6.125	46.375	113	25	8	2	0	6026374	1	1879		Seoul	1	0
2005-02-22	8.204	57.046	-1.054	81	90	19	3	3	0	6026374	1	1880		Seoul	1	0
2005-02-23	17.028	46.864	-2.629	50.125	108	21	5	4	0	6026374	1	1881		Seoul	1	0
2005-02-24	13.216	30.98	-2.883	38.833	107	24	8	5	0	6026374	1	1882		Seoul	1	0
2005-02-25	27.397	30.909	-4.733	40.25	98	27	6	6	0	6026374	1	1883		Seoul	1	0
2005-02-26	25.847	29.181	-5.021	36.583	115	21	1	7	0	6026374	1	1884		Seoul	1	0
2005-02-27	21.058	32.669	-2.3	43.958	91	21	5	1	1	6026374	1	1885		Seoul	1	0
2005-02-28	21.562	55.589	0.6	53.875	116	27	6	2	0	6026374	1	1886		Seoul	1	0
2005-03-01	24.682	41.721	-0.479	46.583	106	29	4	3	1	6026374	1	1887		Seoul	1	0
2005-03-02	25.358	39.266	0.471	63.5	120	28	5	4	0	6026374	1	1888		Seoul	1	0
2005-03-03	26.281	32.064	-1.354	43.417	107	17	7	5	0	6026374	1	1889		Seoul	1	0
2005-03-04	25.531	40.965	-0.533	44.458	89	23	1	6	0	6026374	1	1890		Seoul	1	0
2005-03-05	23.739	44.7	-0.871	48.792	106	25	6	7	0	6026374	1	1891		Seoul	1	0
2005-03-06	23.378	49.208	0.438	54.583	132	33	9	1	1	6026374	1	1892		Seoul	1	0
2005-03-07	21.831	79.279	3.521	74.208	118	22	3	2	0	6026374	1	1893		Seoul	1	0
2005-03-08	16.154	100.101	4.179	59.667	103	25	6	3	0	6026374	1	1894		Seoul	1	0
2005-03-09	10.767	58.645	6.813	46.5	107	20	7	4	0	6026374	1	1895		Seoul	1	0
2005-03-10	11.131	54.005	8.775	88.583	98	17	7	5	0	6026374	1	1896		Seoul	1	0
2005-03-11	19.516	58.516	1.133	70	100	24	5	6	0	6026374	1	1897		Seoul	1	0
2005-03-12	28.441	33.284	-3.896	35.75	96	21	5	7	0	6026374	1	1898		Seoul	1	0
2005-03-13	29.541	34.225	-1.371	34.875	92	26	2	1	1	6026374	1	1899		Seoul	1	0
2005-03-14	22.437	43.919	2.454	46.417	100	18	5	2	0	6026374	1	1900		Seoul	1	0
2005-03-15	22.937	63.305	4.454	61.75	129	23	7	3	0	6026374	1	1901		Seoul	1	0
2005-03-16	19.035	81.709	7.35	58	96	24	3	4	0	6026374	1	1902		Seoul	1	0
2005-03-17	30.137	70.075	6.033	78.333	114	25	7	5	0	6026374	1	1903		Seoul	1	0
2005-03-18	30.947	46.441	4.004	42.333	123	27	5	6	0	6026374	1	1904		Seoul	1	0
2005-03-19	22.917	54.833	4.121	47.917	98	18	12	7	0	6026374	1	1905		Seoul	1	0
2005-03-20	38.067	69.907	5.871	64.5	110	27	6	1	1	6026374	1	1906		Seoul	1	0
2005-03-21	26.219	109.682	7.021	57.667	106	20	11	2	0	6026374	1	1907		Seoul	1	0
2005-03-22	29.531	78.036	8.475	59.083	98	19	6	3	0	6026374	1	1908		Seoul	1	0
2005-03-23	19.675	81.399	8.692	40.25	116	33	8	4	0	6026374	1	1909		Seoul	1	0
2005-03-24	30.184	51.655	3.146	44	110	27	8	5	0	6026374	1	1910		Seoul	1	0
2005-03-25	30.227	65.832	2.825	50.083	123	38	5	6	0	6026374	1	1911		Seoul	1	0
2005-03-26	21.799	110.961	6.579	74.417	93	26	6	7	0	6026374	1	1912		Seoul	1	0
2005-03-27	25.534	69.708	10.392	61.625	106	30	6	1	1	6026374	1	1913		Seoul	1	0
2005-03-28	18.857	67.772	7.021	65.292	108	25	5	2	0	6026374	1	1914		Seoul	1	0
2005-03-29	33.004	115.627	5.704	29.958	114	27	6	3	0	6026374	1	1915		Seoul	1	0
2005-03-30	29.687	77.82	6.596	46.542	115	25	3	4	0	6026374	1	1916		Seoul	1	0
2005-03-31	26.139	111.716	9.317	50.125	110	27	6	5	0	6026374	1	1917		Seoul	1	0
2005-04-01	16.889	73.717	11.058	32.875	88	24	6	6	0	6026374	1	1918		Seoul	1	1
2005-04-02	28.326	96.463	10.421	43.125	100	31	4	7	0	6026374	1	1919		Seoul	1	1
2005-04-03	35.667	58.979	8.688	62.458	113	29	8	1	1	6026374	1	1920		Seoul	1	1
2005-04-04	30.818	53.6	9.217	46.125	103	21	13	2	0	6026374	1	1921		Seoul	1	1
2005-04-05	46.43	73.427	13.075	41.458	117	32	9	3	0	6026374	1	1922		Seoul	1	1
2005-04-06	18.022	53.574	13.679	70.958	103	17	7	4	0	6026374	1	1923		Seoul	1	1
2005-04-07	12.525	118.512	13.075	75.583	104	31	3	5	0	6026374	1	1924		Seoul	1	1
2005-04-08	22.162	83.998	14.588	41.625	100	31	2	6	0	6026374	1	1925		Seoul	1	1
2005-04-09	17.819	71.199	13.325	69.667	90	20	9	7	0	6026374	1	1926		Seoul	1	1
2005-04-10	28.014	89.303	12.408	70.625	113	32	8	1	1	6026374	1	1927		Seoul	1	1
2005-04-11	25.948	128.211	13.438	52.208	123	36	7	2	0	6026374	1	1928		Seoul	1	1
2005-04-12	17.142	103.549	11.375	61.708	95	22	6	3	0	6026374	1	1929		Seoul	1	1
2005-04-13	28.811	73.246	10.313	53.333	96	25	9	4	0	6026374	1	1930		Seoul	1	1
2005-04-14	35.412	82.338	9.933	49.708	102	26	6	5	0	6026374	1	1931		Seoul	1	1
2005-04-15	26.775	112.484	9.479	32.958	96	27	3	6	0	6026374	1	1932		Seoul	1	1
2005-04-16	28.917	68.886	10.667	25.583	113	33	8	7	0	6026374	1	1933		Seoul	1	1
2005-04-17	49.911	86.446	14.004	31.542	115	32	3	1	1	6026374	1	1934		Seoul	1	1
2005-04-18	16.3	92.583	14.942	61.75	125	27	6	2	0	6026374	1	1935		Seoul	1	1
2005-04-19	25.939	76.784	17.583	65.167	106	25	4	3	0	6026374	1	1936		Seoul	1	1
2005-04-20	28.676	208.533	10.575	58.375	106	28	0	4	0	6026374	1	1937		Seoul	1	1
2005-04-21	30.274	110.564	10.204	56.542	105	27	6	5	0	6026374	1	1938		Seoul	1	1
2005-04-22	27.054	75.057	11.408	51.958	133	28	6	6	0	6026374	1	1939		Seoul	1	1
2005-04-23	31.462	42.042	13.254	44.417	108	25	7	7	0	6026374	1	1940		Seoul	1	1
2005-04-24	38.322	43.072	13.917	46.458	106	27	4	1	1	6026374	1	1941		Seoul	1	1
2005-04-25	38.37	53.218	13.75	54.083	113	30	6	2	0	6026374	1	1942		Seoul	1	1
2005-04-26	35.179	55.616	14.721	51.208	91	22	5	3	0	6026374	1	1943		Seoul	1	1
2005-04-27	39.505	58.4	15.921	48.583	113	30	7	4	0	6026374	1	1944		Seoul	1	1
2005-04-28	47.72	113.814	17.517	72.125	105	24	7	5	0	6026374	1	1945		Seoul	1	1
2005-04-29	40.881	140.852	18.954	62.708	106	14	6	6	0	6026374	1	1946		Seoul	1	1
2005-04-30	33.58	79.459	23.375	64.292	101	24	9	7	0	6026374	1	1947		Seoul	1	1
2005-05-01	27.237	43.771	21.154	65.417	104	25	6	1	1	6026374	1	1948		Seoul	1	1
2005-05-02	35.695	68.837	19.458	24.583	102	18	8	2	0	6026374	1	1949		Seoul	1	1
2005-05-03	27.252	76.128	19.058	26.708	95	34	4	3	0	6026374	1	1950		Seoul	1	1
2005-05-04	30.309	86.165	19.933	21.083	106	32	5	4	0	6026374	1	1951		Seoul	1	1
2005-05-05	36.153	64.664	20.154	45.25	111	24	12	5	1	6026374	1	1952		Seoul	1	1
2005-05-06	15.157	16.133	11.7	90.625	94	21	6	6	0	6026374	1	1953		Seoul	1	1
2005-05-07	23.109	26.911	13.254	63.292	91	26	8	7	0	6026374	1	1954		Seoul	1	1
2005-05-08	31.345	43.946	13.421	76.167	103	25	10	1	1	6026374	1	1955		Seoul	1	1
2005-05-09	32.76	63.66	13.229	55.917	99	24	6	2	0	6026374	1	1956		Seoul	1	1
2005-05-10	30.692	37.546	14.158	45.958	115	24	9	3	0	6026374	1	1957		Seoul	1	1
2005-05-11	16.163	50.036	13.713	58.042	119	24	11	4	0	6026374	1	1958		Seoul	1	1
2005-05-12	32.262	58.973	14.204	72.167	118	34	12	5	0	6026374	1	1959		Seoul	1	1
2005-05-13	32.925	45.468	16.504	55.042	91	14	7	6	0	6026374	1	1960		Seoul	1	1
2005-05-14	43.781	63.329	16.7	64.667	105	19	12	7	0	6026374	1	1961		Seoul	1	1
2005-05-15	43.222	64.568	18.517	59.708	118	29	8	1	1	6026374	1	1962		Seoul	1	1
2005-05-16	35.715	72.508	19.592	54.917	102	31	8	2	0	6026374	1	1963		Seoul	1	1
2005-05-17	27.702	74.393	19.488	64.75	95	24	8	3	0	6026374	1	1964		Seoul	1	1
2005-05-18	15.645	35.242	15.5	84.333	101	27	9	4	0	6026374	1	1965		Seoul	1	1
2005-05-19	36.502	57.982	17.204	59.583	112	28	5	5	0	6026374	1	1966		Seoul	1	1
2005-05-20	33.962	47.599	18.383	49	92	21	7	6	0	6026374	1	1967		Seoul	1	1
2005-05-21	18.746	42.593	17.808	41.417	105	25	6	7	0	6026374	1	1968		Seoul	1	1
2005-05-22	16.602	45.874	15.942	58.125	97	25	6	1	1	6026374	1	1969		Seoul	1	1
2005-05-23	38.132	48.485	16.163	64.75	107	23	6	2	0	6026374	1	1970		Seoul	1	1
2005-05-24	35.435	57.564	17.5	59.875	109	25	6	3	0	6026374	1	1971		Seoul	1	1
2005-05-25	41.194	65.468	18.429	57.625	85	22	7	4	0	6026374	1	1972		Seoul	1	1
2005-05-26	46.598	76.786	19.233	60.375	112	15	5	5	0	6026374	1	1973		Seoul	1	1
2005-05-27	46.692	79.896	20.683	51.75	120	25	5	6	0	6026374	1	1974		Seoul	1	1
2005-05-28	46.292	70.693	21.983	45.667	100	27	5	7	0	6026374	1	1975		Seoul	1	1
2005-05-29	58.307	81.546	23.629	45.708	117	32	7	1	1	6026374	1	1976		Seoul	1	1
2005-05-30	49.574	90.794	21.479	45.542	99	31	7	2	0	6026374	1	1977		Seoul	1	1
2005-05-31	41.22	50.807	21.167	34.292	83	24	3	3	0	6026374	1	1978		Seoul	1	1
2005-06-01	30.6	50.69	19.692	57.417	102	27	10	4	0	6026374	1	1979		Seoul	1	1
2005-06-02	19.428	43.289	19.213	77.917	113	32	6	5	0	6026374	1	1980		Seoul	1	1
2005-06-03	39.589	74.482	18.058	74.625	105	34	11	6	0	6026374	1	1981		Seoul	1	1
2005-06-04	35.052	74.815	19.542	71.292	96	18	2	7	0	6026374	1	1982		Seoul	1	1
2005-06-05	48.285	42.033	22.558	53.958	109	29	5	1	1	6026374	1	1983		Seoul	1	1
2005-06-06	37.87	47.371	22.442	56.125	101	16	3	2	1	6026374	1	1984		Seoul	1	1
2005-06-07	9.18	77.194	21.671	60.25	114	31	9	3	0	6026374	1	1985		Seoul	1	1
2005-06-08	31.636	62.16	23.029	57.667	88	21	4	4	0	6026374	1	1986		Seoul	1	1
2005-06-09	26.725	58.27	23.525	60.583	87	30	5	5	0	6026374	1	1987		Seoul	1	1
2005-06-10	18.892	45.284	19.304	85.75	90	27	6	6	0	6026374	1	1988		Seoul	1	1
2005-06-11	34.837	45.339	20.958	69.5	85	24	3	7	0	6026374	1	1989		Seoul	1	1
2005-06-12	53.881	63.524	21.696	70.167	84	27	2	1	1	6026374	1	1990		Seoul	1	1
2005-06-13	40.77	101.946	24.671	61.792	83	21	4	2	0	6026374	1	1991		Seoul	1	1
2005-06-14	53.463	122.18	24.329	59.5	100	27	2	3	0	6026374	1	1992		Seoul	1	1
2005-06-15	21.602	29.779	21.325	67.625	88	20	6	4	0	6026374	1	1993		Seoul	1	1
2005-06-16	33.426	34.621	21.2	67.958	87	22	3	5	0	6026374	1	1994		Seoul	1	1
2005-06-17	46.098	72.856	22.471	69.458	105	20	6	6	0	6026374	1	1995		Seoul	1	1
2005-06-18	31.407	63.267	23.133	69	78	19	5	7	0	6026374	1	1996		Seoul	1	1
2005-06-19	38.674	57.775	23.538	66.125	108	28	8	1	1	6026374	1	1997		Seoul	1	1
2005-06-20	37.16	57.656	23.588	66.958	90	27	11	2	0	6026374	1	1998		Seoul	1	1
2005-06-21	36.43	45.762	24.442	67.333	98	24	4	3	0	6026374	1	1999		Seoul	1	1
[truncated: 45,490 more rows]
